# Supplementary material for: Site-directed mutagenesis of the quorum-sensing transcriptional regulator SinR affects the biosynthesis of menaquinone in Bacillus subtilis
Source: Microb Cell Fact. 2021 Jun 7;20:113. doi: 10.1186/s12934-021-01603-5 (PMC8183045; doi:10.1186/s12934-021-01603-5)
Supplement: Supplementary file 2 — Additional file 2: Table S2. Genes significantly changed in the SinRquad compared to Bacillus subtilis 168 [file 12934_2021_1603_MOESM2_ESM.xlsx]

## Sheet: BSnStaticvsBSnShake_deg
Table S2. Genes significantly changed in the sinRquad compared to Bacillus subtilis168
Gene ID	Gene Name	Gene Start	Gene End	Gene Strand	Gene Length	Gene Biotype	Expression SinRquad	Expression BS168	SinRquad/BS168	log2 Fold Change	p Value	padj	Gene Description
E0699_RS00005	ywaC	254	886	+	633	protein_coding	157.859	97.8402	1.61344	0.691577	0.212004	0.303964	GTP pyrophosphokinase YwaC
E0699_RS00010	ywaD	916	2283	-	1368	protein_coding	488.509	82.0725	5.95217	2.57279	2.13e-07	1.56e-06	aminopeptidase YwaD
E0699_RS00015	-	2439	3680	-	1242	protein_coding	48.0425	51.8293	0.926938	-0.115415	0.865576	0.901095	tyrosine--tRNA ligase
E0699_RS00020	ywaE	3931	4446	-	516	protein_coding	541.962	25.1052	21.5876	4.42669	1.45e-16	2.32e-15	tyrZ transcriptional regulator YwaE
E0699_RS00025	-	4597	5310	+	714	protein_coding	4.76655	32.3172	0.147493	-2.79846	0.0170796	0.0383905	TIGR02206 family membrane protein
E0699_RS00030	-	5421	6281	+	861	protein_coding	1629.49	1431.48	1.13833	0.186898	0.705166	0.772039	glycosyltransferase family 8 protein
E0699_RS00035	-	6334	7176	-	843	protein_coding	21.5829	57.0125	0.378564	-1.4055	0.0537307	0.0987879	PRD domain-containing protein
E0699_RS00040	sacX	7230	8609	-	1380	protein_coding	13.7488	95.0641	0.144627	-2.78775	0.000238819	0.000980634	SacY negative regulator SacX
E0699_RS00050	celB	11200	12522	+	1323	protein_coding	77.9468	103.1	0.75603	-0.40426	0.514884	0.609626	PTS cellobiose transporter subunit IIC
E0699_RS00055	-	12614	13291	+	678	protein_coding	15.0072	39.9919	0.375256	-1.4033	0.109278	0.176729	DUF2711 domain-containing protein
E0699_RS00060	glxA	13330	13710	-	381	protein_coding	101.119	65.6092	1.54122	0.622845	0.280718	0.380695	glyoxalase GlxA
E0699_RS00065	-	13831	15018	+	1188	protein_coding	1467.73	240.228	6.10973	2.61148	1.48e-07	1.12e-06	class I SAM-dependent rRNA methyltransferase
E0699_RS00070	-	15053	15250	-	198	protein_coding	0	21.0375	0	-5.22266	0.00250967	0.00756702	YwbE family protein
E0699_RS00075	-	15284	16486	-	1203	protein_coding	9.31277	41.9815	0.22183	-2.18503	0.0180134	0.0399355	MFS transporter
E0699_RS00080	-	16591	17268	-	678	protein_coding	76.9087	774.541	0.0992959	-3.33329	4.43e-09	3.97e-08	CidB/LrgB family autolysis modulator
E0699_RS00085	-	17250	17636	-	387	protein_coding	4.65639	68.4397	0.0680363	-3.89084	0.000254476	0.00103532	CidA/LrgA family holin-like protein
E0699_RS00090	-	17742	18647	+	906	protein_coding	272.57	51.6948	5.27268	2.39837	3.27e-06	2e-05	LysR family transcriptional regulator
E0699_RS00095	thiM	18655	19473	+	819	protein_coding	413.584	58.2176	7.10409	2.82926	7.35e-08	5.76e-07	hydroxyethylthiazole kinase
E0699_RS00100	thiE	19470	20138	+	669	protein_coding	435.103	178.441	2.43835	1.28587	0.00961522	0.0237256	thiamine phosphate synthase
E0699_RS00105	efeU	20295	21737	+	1443	protein_coding	52.4786	52.8911	0.9922	-0.0161108	0.981042	0.985894	ferrous ion permease EfeU
E0699_RS00110	efeM	21734	22891	+	1158	protein_coding	57.2451	43.5524	1.3144	0.388836	0.566698	0.654819	iron uptake system lipoprotein EfeM
E0699_RS00115	efeB	22910	24160	+	1251	protein_coding	1113.42	425.105	2.61917	1.38925	0.00511873	0.0139167	deferrochelatase/peroxidase EfeB
E0699_RS00120	-	24443	25045	+	603	protein_coding	6.3554	27.7411	0.229097	-2.15853	0.0522489	0.097065	DsbA family protein
E0699_RS00125	-	25075	26616	-	1542	protein_coding	484.921	197.809	2.45145	1.29416	0.0105514	0.0256661	cation acetate symporter
E0699_RS00130	-	26613	26921	-	309	protein_coding	24.2098	19.8841	1.21755	0.292276	0.722082	0.786881	DUF485 domain-containing protein
E0699_RS00135	slrA	27364	27522	-	159	protein_coding	170.68	174.154	0.980054	-0.0274305	0.96115	0.971887	transcriptional regulator SlrA
E0699_RS00140	slrC	27877	28548	+	672	protein_coding	1.58885	31.9467	0.0497343	-4.3802	0.00823002	0.0208393	transcriptional regulator SlrC
E0699_RS00145	-	28566	28949	+	384	protein_coding	0	6.75035	0	-3.58351	0.0875347	0.147483	GtrA family protein
E0699_RS00150	-	29027	30199	+	1173	protein_coding	48.9704	113.93	0.429829	-1.21803	0.0422067	0.0814089	galactokinase
E0699_RS00155	galT	30203	31744	+	1542	protein_coding	700.674	331.317	2.11481	1.08047	0.0289984	0.0592919	UDP-glucose--hexose-1-phosphate uridylyltransferase
E0699_RS00160	-	31815	32060	-	246	protein_coding	1367.34	319.827	4.27524	2.09638	9.95e-05	0.000448163	GlsB/YeaQ/YmgE family stress response membrane protein
E0699_RS00165	qoxA	32576	33541	+	966	protein_coding	172.553	2693.21	0.0640696	-3.96514	2.88e-13	3.81e-12	cytochrome aa3 quinol oxidase subunit II
E0699_RS00170	qoxB	33569	35518	+	1950	protein_coding	290.158	6162.06	0.0470877	-4.40875	3.24e-18	5.87e-17	cytochrome aa3 quinol oxidase subunit I
E0699_RS00175	qoxC	35532	36146	+	615	protein_coding	74.4386	2893.59	0.0257253	-5.27766	9.63e-22	2.01e-20	cytochrome aa3 quinol oxidase subunit III
E0699_RS00180	qoxD	36148	36522	+	375	protein_coding	44.6445	877.308	0.0508881	-4.29868	1.4e-12	1.73e-11	cytochrome aa3 quinol oxidase subunit IV
E0699_RS00185	ywcE	36564	36827	-	264	protein_coding	10034.3	36.4845	275.03	8.10589	4.58e-63	3.44e-61	spore morphogenesis/germination protein YwcE
E0699_RS00190	-	37056	38201	+	1146	protein_coding	347.67	111.334	3.12276	1.6417	0.00180405	0.00568927	GNAT family N-acetyltransferase
E0699_RS00195	rodA	38410	39591	+	1182	protein_coding	99.3094	120.681	0.822907	-0.280741	0.611171	0.692347	cell shape-determining peptidoglycan glycosyltransferase RodA
E0699_RS00200	nfsA	39697	40446	+	750	protein_coding	1133.96	966.579	1.17317	0.230718	0.653106	0.727236	oxygen-insensitive NADPH nitroreductase
E0699_RS00205	-	40620	41621	+	1002	protein_coding	1284.01	399.383	3.21498	1.68484	0.00053137	0.00197062	LLM class flavin-dependent oxidoreductase
E0699_RS00210	vpr	41659	44079	-	2421	protein_coding	914.85	200.806	4.55589	2.18717	7.97e-06	4.52e-05	serine protease Vpr
E0699_RS00215	-	44609	44911	+	303	protein_coding	863.583	43.0889	20.0419	4.32076	7.81e-15	1.14e-13	hypothetical protein
E0699_RS00225	-	45821	46591	-	771	protein_coding	39.1704	31.9479	1.22607	0.284144	0.71949	0.784271	formate/nitrite transporter family protein
E0699_RS00230	scrA	46893	48278	+	1386	protein_coding	32.0439	76.3775	0.419546	-1.25282	0.07385	0.128224	PTS system sucrose transporter subunit IIBC
E0699_RS00235	-	48275	49714	+	1440	protein_coding	57.2917	104.904	0.546135	-0.868751	0.197908	0.28706	sucrose-6-phosphate hydrolase
E0699_RS00240	-	49808	50056	+	249	protein_coding	23.0616	18.1706	1.26917	0.339238	0.680789	0.751181	hypothetical protein
E0699_RS00245	-	50147	50962	-	816	protein_coding	533.311	126.238	4.22465	2.07937	2.57e-05	0.000130665	bifunctional hydroxymethylpyrimidine kinase/phosphomethylpyrimidine kinase
E0699_RS00250	-	51154	51960	+	807	protein_coding	27.4977	38.93	0.706336	-0.502131	0.49738	0.593667	glycosyltransferase family 2 protein
E0699_RS00255	-	51974	52651	+	678	protein_coding	37.1409	68.1474	0.545008	-0.88179	0.214308	0.306605	uracil-DNA glycosylase
E0699_RS00260	-	52676	54046	-	1371	protein_coding	27.2773	53.306	0.511712	-0.963623	0.207574	0.298796	aldehyde dehydrogenase
E0699_RS00265	-	54214	54531	+	318	protein_coding	7.83408	31.2557	0.250645	-2.01653	0.0447119	0.0852502	YwdI family protein
E0699_RS00270	-	54551	55873	+	1323	protein_coding	30.3449	152.436	0.199066	-2.32401	0.000433122	0.00164769	hypothetical protein
E0699_RS00275	-	55935	56306	+	372	protein_coding	22.9514	85.5454	0.268295	-1.89686	0.00615752	0.0164269	DUF423 domain-containing protein
E0699_RS00280	gerQ	56350	56895	-	546	protein_coding	732.916	16.2273	45.1655	5.4881	1.26e-18	2.33e-17	spore coat protein GerQ
E0699_RS00290	spsA	57215	57985	+	771	protein_coding	5155.63	32.7328	157.507	7.29373	4.6e-42	1.85e-40	spore coat dTDP-glycosyltransferase SpsA
E0699_RS00295	-	57990	59414	+	1425	protein_coding	6889.7	46.8322	147.115	7.19654	1.19e-35	4.09e-34	CDP-glycerol glycerophosphotransferase family protein
E0699_RS00300	-	59435	60604	+	1170	protein_coding	1513.32	37.1714	40.712	5.34274	1.99e-22	4.38e-21	DegT/DnrJ/EryC1/StrS aminotransferase family protein
E0699_RS00305	-	60605	61474	+	870	protein_coding	3027.92	21.6829	139.645	7.11749	1.27e-36	4.61e-35	GNAT family N-acetyltransferase
E0699_RS00310	-	61474	62595	+	1122	protein_coding	11252.4	38.8817	289.401	8.1723	2.01e-51	1.15e-49	spore coat biosynthesis protein SpsE
E0699_RS00315	-	62588	63310	+	723	protein_coding	5268.09	15.1632	347.426	8.42708	1.25e-41	4.99e-40	spore coat polysaccharide biosynthesis protein SpsF
E0699_RS00320	-	63313	64332	+	1020	protein_coding	6718.78	38.6979	173.622	7.43583	1.11e-45	5.08e-44	spore coat polysaccharide biosynthesis protein SpsG
E0699_RS00325	-	64357	65097	+	741	protein_coding	5521.1	25.1504	219.523	7.771	1.55e-45	7.02e-44	NTP transferase domain-containing protein
E0699_RS00330	rfbB	65097	66044	+	948	protein_coding	8226.3	32.3168	254.552	7.98644	7.02e-49	3.63e-47	dTDP-glucose 4%2C6-dehydratase
E0699_RS00335	rfbD	66058	66909	+	852	protein_coding	13508.8	29.5438	457.245	8.83201	3.87e-65	3.21e-63	dTDP-4-dehydrorhamnose reductase
E0699_RS00340	-	66902	67357	+	456	protein_coding	13832.5	27.0018	512.282	8.9969	4.58e-75	5.52e-73	spore coat polysaccharide biosynthesis protein SpsL
E0699_RS00345	bslB	67681	68145	+	465	protein_coding	483.018	113.16	4.26847	2.09527	0.000106085	0.00047444	biofilm-surface layer protein BslB
E0699_RS00350	rocG	68323	69597	+	1275	protein_coding	12.2701	94.5899	0.129719	-2.94906	0.000436132	0.00165755	glutamate dehydrogenase
E0699_RS00355	pruA	69824	71371	+	1548	protein_coding	34.7809	192.391	0.180782	-2.46102	9.75e-05	0.000440676	L-glutamate gamma-semialdehyde dehydrogenase
E0699_RS00360	-	71445	73145	+	1701	protein_coding	10.7915	80.4468	0.134144	-2.90494	0.000575361	0.00211019	M20/M25/M40 family metallo-hydrolase
E0699_RS00365	-	73145	74557	+	1413	protein_coding	70.8838	96.2578	0.736396	-0.444631	0.48181	0.578201	amino acid permease
E0699_RS00370	-	74767	76005	+	1239	protein_coding	29.417	58.4831	0.503	-0.998511	0.190794	0.278568	MFS transporter
E0699_RS00375	bacA	76157	76771	+	615	protein_coding	0	4.76186	0	-3.08203	0.182675	1	prephenate decarboxylase
E0699_RS00380	bacB	76761	77468	+	708	protein_coding	19.9941	24.8739	0.803818	-0.320425	0.702196	0.770057	3-((4R)-4-hydroxycyclohexa-1%2C5-dien-1-yl)-2-oxopropanoate isomerase
E0699_RS00385	bacC	77471	78232	+	762	protein_coding	36.9206	25.7538	1.4336	0.515979	0.472812	0.569585	dihydroanticapsin 7-dehydrogenase
E0699_RS00390	bacD	78251	79669	+	1419	protein_coding	117.117	56.7788	2.06269	1.04213	0.0701017	0.122786	alanine--anticapsin ligase
E0699_RS00395	bacE	79666	80850	+	1185	protein_coding	30.6754	78.5974	0.390285	-1.35956	0.0510622	0.0952603	bacilysin exporter BacE
E0699_RS00400	bacF	80851	82065	+	1215	protein_coding	50.6694	74.0707	0.684068	-0.549659	0.379187	0.481755	transaminase BacF
E0699_RS00405	bacG	82081	82860	-	780	protein_coding	187.497	100.297	1.86942	0.904037	0.0917801	0.153468	NADPH-dependent reductase BacG
E0699_RS00410	-	82993	83757	-	765	protein_coding	998.58	4067.37	0.24551	-2.02579	0.000308805	0.001219	heme-dependent peroxidase
E0699_RS00415	pta	84027	84998	+	972	protein_coding	314.367	762.911	0.412063	-1.27892	0.0218568	0.047159	phosphate acetyltransferase
E0699_RS00420	cysL	85144	86043	+	900	protein_coding	15.2275	62.2333	0.244684	-2.02774	0.00968522	0.0238643	cysJI operon transcriptional regulator CysL
E0699_RS00425	ywfL	86092	86937	+	846	protein_coding	49.1907	71.5777	0.687235	-0.542654	0.381992	0.484238	octanoyl-[GcvH]:protein N-octanoyltransferase
E0699_RS00430	-	87106	87996	+	891	protein_coding	22.7311	101.396	0.224181	-2.15095	0.00207135	0.00640543	DMT family transporter
E0699_RS00435	rsfA	88140	88916	-	777	protein_coding	53.076	70.2328	0.755715	-0.4013	0.531396	0.623431	prespore-specific transcription regulator RsfA
E0699_RS00440	-	89131	89355	+	225	protein_coding	6.02491	21.5469	0.279618	-1.82422	0.0989327	0.163506	DUF1450 domain-containing protein
E0699_RS00445	-	89517	90818	+	1302	protein_coding	503.029	266.674	1.88631	0.91558	0.0670741	0.118315	HD domain-containing protein
E0699_RS00450	-	90854	91354	+	501	protein_coding	46.8943	74.4883	0.629553	-0.675367	0.32988	0.431073	YwgA family protein
E0699_RS00455	-	91466	91936	+	471	protein_coding	1.47869	6.8894	0.214632	-2.17597	0.265682	0.3649	Rrf2 family transcriptional regulator
E0699_RS00460	-	91936	93336	+	1401	protein_coding	58.173	129.093	0.450629	-1.15027	0.0504874	0.0942763	MFS transporter
E0699_RS00470	thrS	94181	96097	+	1917	protein_coding	197.36	160.428	1.23021	0.298028	0.604182	0.686579	threonine--tRNA ligase
E0699_RS00475	-	96217	96636	+	420	protein_coding	137.819	181.178	0.760682	-0.393961	0.469909	0.566822	MarR family transcriptional regulator
E0699_RS00480	-	96679	96867	-	189	protein_coding	4.65639	50.1254	0.0928947	-3.44167	0.00144012	0.0046901	4-oxalocrotonate tautomerase
E0699_RS00485	-	96976	97635	+	660	protein_coding	51.4406	62.796	0.819169	-0.292869	0.667787	0.73968	site-2 protease family protein
E0699_RS00490	-	97649	98167	+	519	protein_coding	74.9894	108.666	0.690091	-0.534326	0.352672	0.454374	hypothetical protein
E0699_RS00495	-	98306	98740	+	435	protein_coding	28.9763	19.5117	1.48507	0.570229	0.462152	0.559417	hypothetical protein
E0699_RS00500	-	98768	100843	-	2076	protein_coding	161.698	92.5566	1.74702	0.803681	0.187802	0.275207	penicillin-binding protein
E0699_RS00505	speE	101045	101875	+	831	protein_coding	21.5829	64.5516	0.334351	-1.58418	0.0281792	0.0579141	spermidine synthase
E0699_RS00510	speB	101936	102808	+	873	protein_coding	67.0451	99.2667	0.675404	-0.565478	0.35273	0.454374	agmatinase
E0699_RS00515	-	102743	103300	-	558	protein_coding	316.791	48.1312	6.58182	2.7156	9.05e-07	6.17e-06	YbaK/EbsC family protein
E0699_RS00525	rapF	103501	104646	-	1146	protein_coding	174.235	93.4499	1.86448	0.900682	0.10833	0.175541	response regulator aspartate phosphatase RapF
E0699_RS00535	-	104876	106231	+	1356	protein_coding	16232.8	78.4093	207.026	7.69116	1.79e-43	7.49e-42	YncE family protein
E0699_RS00540	-	106270	107646	+	1377	protein_coding	24838.7	83.1773	298.623	8.22064	2.05e-61	1.49e-59	YncE family protein
E0699_RS00545	albG	107652	108353	-	702	protein_coding	2448.92	240.414	10.1863	3.34899	1.33e-11	1.54e-10	antilisterial bacteriocin subtilosin biosynthesis protein AlbG
E0699_RS00550	-	108350	109630	-	1281	protein_coding	148.941	578.632	0.257401	-1.9582	0.000193515	0.000812743	insulinase family protein
E0699_RS00555	-	109635	110795	-	1161	protein_coding	118.706	636.623	0.186462	-2.42441	7.63e-06	4.33e-05	insulinase family protein
E0699_RS00560	albD	110785	112095	-	1311	protein_coding	494.094	1776.78	0.278083	-1.84644	0.000367809	0.00142786	antilisterial bacteriocin subtilosin biosynthesis protein AlbD
E0699_RS00565	-	112088	112807	-	720	protein_coding	199.877	979.771	0.204004	-2.29258	2.04e-05	0.000106109	ABC transporter ATP-binding protein
E0699_RS00570	albB	112804	112965	-	162	protein_coding	0	6.1972	0	-3.45353	0.112315	0.18082	antilisterial bacteriocin subtilosin biosynthesis protein AlbB
E0699_RS00575	albA	112978	114324	-	1347	protein_coding	4587.93	6500.74	0.705755	-0.502745	0.317125	0.417554	subtilosin maturase AlbA
E0699_RS00585	-	114458	114589	-	132	protein_coding	0	0.323689	0	0.803461	0.869549	1	subtilosin A family bacteriocin
E0699_RS00590	-	114902	115330	+	429	protein_coding	7.39344	30.5194	0.242253	-2.01563	0.0546932	0.100158	DUF1934 domain-containing protein
E0699_RS00595	-	115327	116997	+	1671	protein_coding	2504.95	1601.66	1.56397	0.645264	0.210532	0.302506	arginine--tRNA ligase
E0699_RS00600	narK	117133	118320	+	1188	protein_coding	22.0236	311.389	0.0707268	-3.83874	5.6e-08	4.43e-07	nitrate transporter NarK
E0699_RS00605	fnr	118419	119135	+	717	protein_coding	99.6398	159.437	0.624947	-0.678091	0.213639	0.305868	fumarate/nitrate reduction transcriptional regulator Fnr
E0699_RS00610	-	119167	119886	-	720	protein_coding	1.58885	74.16	0.0214246	-5.59534	0.000395123	0.00152056	YwiC-like family protein
E0699_RS00615	-	120030	120506	+	477	protein_coding	0	42.4933	0	-6.23583	0.000124698	0.000545795	Crp/Fnr family transcriptional regulator
E0699_RS00620	-	120702	124388	+	3687	protein_coding	75.5402	560.336	0.134812	-2.89328	7e-08	5.5e-07	nitrate reductase subunit alpha
E0699_RS00625	narH	124378	125841	+	1464	protein_coding	56.2071	356.109	0.157837	-2.67021	2.12e-05	0.000110199	nitrate reductase subunit beta
E0699_RS00630	narJ	125867	126421	+	555	protein_coding	7.83408	115.329	0.0679281	-3.90153	1.13e-05	6.2e-05	nitrate reductase molybdenum cofactor assembly chaperone
E0699_RS00635	narI	126418	127089	+	672	protein_coding	58.0629	439.857	0.132004	-2.92003	2.29e-07	1.67e-06	respiratory nitrate reductase subunit gamma
E0699_RS00645	cls	127568	129070	+	1503	protein_coding	155.783	271.608	0.573559	-0.80136	0.118671	0.18884	cardiolipin synthase
E0699_RS00655	-	130891	131415	+	525	protein_coding	228.807	58.2073	3.9309	1.97184	0.000698431	0.00250757	dihydrofolate reductase
E0699_RS00660	-	131457	131729	-	273	protein_coding	9.09245	45.2199	0.201072	-2.30561	0.0107927	0.0261003	hypothetical protein
E0699_RS00665	uvsE	131810	132772	-	963	protein_coding	72.7862	16.2266	4.48561	2.16486	0.191968	0.279974	UV DNA damage repair endonuclease UvsE
E0699_RS00670	cls	132785	133981	-	1197	protein_coding	106.309	34.8136	3.05366	1.6113	0.0291489	0.0594763	cardiolipin synthase
E0699_RS00675	-	134136	136253	+	2118	protein_coding	1707.21	253.507	6.73438	2.75121	1.4e-07	1.06e-06	4Fe-4S dicluster domain-containing protein
E0699_RS00680	acdA	136250	137389	+	1140	protein_coding	603.877	74.807	8.07246	3.01187	1.26e-07	9.6e-07	acyl-CoA dehydrogenase AcdA
E0699_RS00685	-	137572	138078	+	507	protein_coding	462.804	126.474	3.65929	1.87275	0.000301556	0.00119393	DNA-directed RNA polymerase subunit delta
E0699_RS00690	pyrG	138320	139927	+	1608	protein_coding	117.384	313.564	0.374354	-1.41605	0.0082702	0.0209144	CTP synthase (glutamine hydrolyzing)
E0699_RS00695	-	140009	140530	-	522	protein_coding	72.8497	127.761	0.570202	-0.807153	0.167445	0.250068	DUF2529 domain-containing protein
E0699_RS00700	spo0F	140696	141070	+	375	protein_coding	89.5094	84.5785	1.0583	0.0810763	0.893171	0.921632	sporulation initiation phosphotransferase Spo0F
E0699_RS00705	-	141251	142108	+	858	protein_coding	889.666	3091.08	0.287818	-1.79694	0.00108114	0.00366171	fructose-bisphosphate aldolase
E0699_RS00710	fsa	142228	142866	+	639	protein_coding	308.105	1678.69	0.183539	-2.44484	6.06e-06	3.52e-05	fructose-6-phosphate aldolase
E0699_RS00715	-	143244	144533	+	1290	protein_coding	467.651	157.863	2.96238	1.56641	0.00209592	0.00646635	UDP-N-acetylglucosamine 1-carboxyvinyltransferase
E0699_RS00720	glpX	144564	145529	+	966	protein_coding	694.475	323.685	2.14553	1.10136	0.0233649	0.0497099	class II fructose-bisphosphatase
E0699_RS00725	-	145744	145905	+	162	protein_coding	7.61376	11.0993	0.685969	-0.53372	0.654269	0.728124	hypothetical protein
E0699_RS00730	rho	145936	147219	+	1284	protein_coding	145.589	104.967	1.38699	0.474429	0.403069	0.504851	transcription termination factor Rho
E0699_RS00735	rpmE	147338	147538	+	201	protein_coding	790.882	409.043	1.93349	0.952071	0.164706	0.247089	50S ribosomal protein L31
E0699_RS00740	-	147627	148214	+	588	protein_coding	6.3554	69.6341	0.0912685	-3.49062	0.000388736	0.00149887	thymidine kinase
E0699_RS00745	malS	148453	150201	+	1749	protein_coding	21.3626	407.121	0.0524723	-4.24914	9.16e-11	9.63e-10	oxaloacetate-decarboxylating malate dehydrogenase
E0699_RS00750	-	150283	151242	+	960	protein_coding	27.718	103.396	0.268077	-1.90182	0.00430726	0.0120901	AEC family transporter
E0699_RS00755	racA	151275	151829	-	555	protein_coding	416.554	282.721	1.47338	0.560238	0.298148	0.397206	chromosome-anchoring protein RacA
E0699_RS00760	-	151951	152337	-	387	protein_coding	6.02491	21.0842	0.285755	-1.79344	0.106389	0.173367	VOC family protein
E0699_RS00765	prfA	152463	153533	+	1071	protein_coding	828.658	689.715	1.20145	0.265062	0.599421	0.682531	peptide chain release factor 1
E0699_RS00770	prmC	153535	154401	+	867	protein_coding	87.7002	99.7371	0.879313	-0.186913	0.741385	0.803204	peptide chain release factor N(5)-glutamine methyltransferase
E0699_RS00775	-	154461	154748	+	288	protein_coding	536.768	29.3607	18.2819	4.19172	7.55e-13	9.54e-12	hypothetical protein
E0699_RS00780	-	154765	155127	-	363	protein_coding	36.8104	37.6831	0.976841	-0.0355503	0.958966	0.970306	UPF0715 family protein
E0699_RS00785	spoIIR	155268	155942	+	675	protein_coding	89.8398	162.393	0.553225	-0.857117	0.135399	0.210169	stage II sporulation protein R
E0699_RS00790	-	156009	156452	+	444	protein_coding	23.0616	48.5047	0.475451	-1.07485	0.140706	0.216687	hypothetical protein
E0699_RS00795	-	156609	157649	+	1041	protein_coding	32.815	41.9359	0.782504	-0.363573	0.631709	0.710364	threonylcarbamoyl-AMP synthase
E0699_RS00800	-	157728	158285	+	558	protein_coding	7.5036	37.2177	0.201614	-2.2951	0.0228454	0.0487117	manganese efflux pump
E0699_RS00805	-	158361	158813	+	453	protein_coding	75.0996	26.3594	2.84906	1.51486	0.0220062	0.0473788	low molecular weight protein arginine phosphatase
E0699_RS00810	rpiB	158970	159419	+	450	protein_coding	134.154	94.6524	1.41733	0.501959	0.362469	0.464297	ribose 5-phosphate isomerase B
E0699_RS00815	-	159432	159974	+	543	protein_coding	609.796	338.501	1.80146	0.849291	0.103693	0.169962	TIGR01440 family protein
E0699_RS00820	glyA	160181	161428	+	1248	protein_coding	1448.18	704.371	2.05599	1.0399	0.0389871	0.0763074	serine hydroxymethyltransferase
E0699_RS00825	upp	161563	162192	+	630	protein_coding	298.322	214.143	1.3931	0.478211	0.348241	0.450047	uracil phosphoribosyltransferase
E0699_RS00830	-	162616	162999	+	384	protein_coding	42.615	122.681	0.347365	-1.52176	0.0153209	0.0351111	ATP synthase subunit I
E0699_RS00835	atpB	163007	163741	+	735	protein_coding	34.8911	84.8999	0.410967	-1.27725	0.0548111	0.100327	F0F1 ATP synthase subunit A
E0699_RS00840	atpE	163787	163999	+	213	protein_coding	7.5036	108.764	0.0689895	-3.83629	2.01e-05	0.000105147	F0F1 ATP synthase subunit C
E0699_RS00845	atpF	164162	164674	+	513	protein_coding	35.3317	378.181	0.0934255	-3.42124	3.29e-08	2.67e-07	F0F1 ATP synthase subunit B
E0699_RS00850	-	164671	165216	+	546	protein_coding	16.7062	210.681	0.0792961	-3.64929	2.43e-07	1.77e-06	F0F1 ATP synthase subunit delta
E0699_RS00855	atpA	165233	166741	+	1509	protein_coding	155.076	35.2794	4.39565	2.13462	0.000120618	0.000530851	F0F1 ATP synthase subunit alpha
E0699_RS00860	-	166818	167681	+	864	protein_coding	226.807	628.947	0.360614	-1.46933	0.0180176	0.0399355	F0F1 ATP synthase subunit gamma
E0699_RS00865	atpD	167707	169128	+	1422	protein_coding	1464.9	1526.29	0.959778	-0.058882	0.915082	0.937441	F0F1 ATP synthase subunit beta
E0699_RS00870	-	169152	169550	+	399	protein_coding	597.945	514.119	1.16305	0.21882	0.70798	0.774481	F0F1 ATP synthase subunit epsilon
E0699_RS00875	-	169584	170057	-	474	protein_coding	374.744	51.6929	7.24942	2.85603	5.43e-08	4.32e-07	hypothetical protein
E0699_RS00880	-	170227	170457	+	231	protein_coding	38.179	15.9067	2.40018	1.26605	0.0857351	0.145003	DUF1146 domain-containing protein
E0699_RS00885	-	170592	171332	+	741	protein_coding	55.1055	95.0653	0.579659	-0.786736	0.188082	0.275517	YwmB family TATA-box binding protein
E0699_RS00890	murA	171366	172676	+	1311	protein_coding	19595.5	1854.56	10.5661	3.40146	1.79e-11	2.02e-10	UDP-N-acetylglucosamine 1-carboxyvinyltransferase
E0699_RS00895	spoIID	172872	173903	+	1032	protein_coding	640.471	88.5459	7.23321	2.85398	8.52e-09	7.43e-08	stage II sporulation protein D
E0699_RS00900	-	174289	174972	+	684	protein_coding	44.8648	432.204	0.103805	-3.27303	1.43e-08	1.21e-07	VWA domain-containing protein
E0699_RS00905	-	175103	175243	+	141	protein_coding	1.58885	1.34111	1.18473	0.218749	0.932511	1	hypothetical protein
E0699_RS00910	-	175296	175970	+	675	protein_coding	61.1304	925.193	0.0660731	-3.9187	4.08e-13	5.29e-12	VWA domain-containing protein
E0699_RS00915	-	176065	176226	+	162	protein_coding	16.8164	69.4065	0.242288	-2.04334	0.0062666	0.0166399	hypothetical protein
E0699_RS00920	fdhD	176459	177247	+	789	protein_coding	1832.14	4501.1	0.407043	-1.29684	0.0131269	0.0307917	formate dehydrogenase accessory sulfurtransferase FdhD
E0699_RS00925	moaA	177263	178288	+	1026	protein_coding	557.207	938.102	0.593973	-0.751651	0.152561	0.231927	GTP 3'%2C8-cyclase MoaA
E0699_RS00930	rapB	178480	179613	+	1134	protein_coding	16.8164	68.1991	0.246577	-2.01921	0.00736239	0.0190542	response regulator aspartate phosphatase RapB
E0699_RS00935	-	179748	180248	+	501	protein_coding	4.65639	63.2457	0.0736237	-3.77943	0.000557135	0.00205851	hypothetical protein
E0699_RS00940	csbD	180321	180509	+	189	protein_coding	0	29.6373	0	-5.71708	0.000633261	0.00229697	stress response protein CsbD
E0699_RS00945	-	180807	180989	+	183	protein_coding	5.91475	14.7005	0.402351	-1.29477	0.331193	0.432506	hypothetical protein
E0699_RS00955	ureA	181553	181870	+	318	protein_coding	1.47869	3.9762	0.371884	-1.38686	0.52002	0.614064	urease subunit gamma
E0699_RS00960	ureB	181867	182241	+	375	protein_coding	4.65639	14.1481	0.329118	-1.61709	0.202238	0.29217	urease subunit beta
E0699_RS00965	ureC	182238	183947	+	1710	protein_coding	292.407	112.995	2.5878	1.36989	0.0147369	0.0340075	urease subunit alpha
E0699_RS00970	-	184082	184483	+	402	protein_coding	134.264	50.8682	2.63945	1.40129	0.0199021	0.0435073	Rrf2 family transcriptional regulator
E0699_RS00975	-	184551	185192	+	642	protein_coding	155.076	35.2794	4.39565	2.13462	0.000120618	0.000530851	NAD(P)-dependent oxidoreductase
E0699_RS00980	-	185227	185610	-	384	protein_coding	3.1777	23.8553	0.133207	-2.94862	0.0322041	0.0644568	hypothetical protein
E0699_RS00985	mta	185755	186528	+	774	protein_coding	54.0674	134.552	0.401832	-1.31905	0.0272261	0.0561448	transcriptional activator Mta
E0699_RS00990	cls	186549	187997	-	1449	protein_coding	1085	220.246	4.92631	2.30066	2.44e-06	1.55e-05	cardiolipin synthase
E0699_RS00995	-	188239	188676	+	438	protein_coding	483.035	194.526	2.48314	1.31177	0.00768921	0.0197355	DUF5392 family protein
E0699_RS01000	-	188758	190536	-	1779	protein_coding	11026.6	144.536	76.2896	6.25285	6.91e-39	2.57e-37	NTP transferase domain-containing protein
E0699_RS01005	-	190743	191261	-	519	protein_coding	114.757	138.596	0.827996	-0.270926	0.650095	0.725505	hypothetical protein
E0699_RS01010	-	191258	191749	-	492	protein_coding	82.493	33.7563	2.44378	1.29178	0.0352125	0.0697767	N-acetyltransferase
E0699_RS01015	spoIIQ	191890	192762	+	873	protein_coding	659.77	124.34	5.30619	2.40832	1.15e-06	7.69e-06	stage II sporulation protein spoIIQ
E0699_RS01020	-	192873	193295	+	423	protein_coding	21.0321	32.8749	0.639762	-0.634547	0.436454	0.536874	VanZ family protein
E0699_RS01025	-	193336	193917	-	582	protein_coding	71.4812	82.7207	0.864127	-0.208491	0.725116	0.789109	undecaprenyl-diphosphatase
E0699_RS01030	-	194100	194450	-	351	protein_coding	57.2917	51.7419	1.10726	0.152369	0.819367	0.86635	P-II family nitrogen regulator
E0699_RS01035	-	194462	195676	-	1215	protein_coding	150.64	218.438	0.689622	-0.536675	0.303891	0.403198	ammonium transporter
E0699_RS01040	-	195958	196422	+	465	protein_coding	0	75.3142	0	-7.06271	1.03e-05	5.69e-05	hypothetical protein
E0699_RS01045	-	196606	197175	+	570	protein_coding	14.0793	36.1095	0.389906	-1.37436	0.119633	0.190144	hydrolase
E0699_RS01050	-	197175	198533	+	1359	protein_coding	51.5973	106.938	0.482496	-1.04916	0.107678	0.174769	MFS transporter
E0699_RS01055	pucI	198714	200186	+	1473	protein_coding	4.54622	72.6752	0.0625553	-3.98918	0.000293634	0.00117189	allantoin permease
E0699_RS01060	-	200292	201698	+	1407	protein_coding	73.6209	783.212	0.0939986	-3.41153	4.74e-10	4.69e-09	DUF1565 domain-containing protein
E0699_RS01065	-	201780	202970	-	1191	protein_coding	146.911	160.455	0.915591	-0.126675	0.810642	0.859643	MFS transporter
E0699_RS01070	-	202992	203405	-	414	protein_coding	29.5272	17.062	1.73058	0.78471	0.326161	0.427478	MarR family transcriptional regulator
E0699_RS01075	-	203630	203740	+	111	protein_coding	1.58885	10.4029	0.152732	-2.75839	0.133927	0.208452	protein usd
E0699_RS01080	spoIIID	203755	204036	+	282	protein_coding	58.1094	8.09069	7.18226	2.84103	0.00137278	0.00448914	sporulation transcriptional regulator SpoIIID
E0699_RS01085	mbl	204202	205203	+	1002	protein_coding	442.242	428.764	1.03144	0.0456893	0.933676	0.9513	cell shape-determining protein Mbl
E0699_RS01090	flhO	205366	206178	+	813	protein_coding	39.6576	63.207	0.627424	-0.67098	0.302204	0.401359	flagellar hook-basal body complex protein FlhO
E0699_RS01095	flhP	206211	207020	+	810	protein_coding	72.9599	88.5957	0.823515	-0.277323	0.639415	0.716195	flagellar hook-basal body complex protein FlhP
E0699_RS01100	rapD	207043	208107	-	1065	protein_coding	122.701	359.863	0.340967	-1.55224	0.00430585	0.0120901	aspartate phosphatase RapD
E0699_RS01105	fabZ	208299	208724	+	426	protein_coding	9.31277	29.964	0.310799	-1.69561	0.0748165	0.129732	3-hydroxyacyl-ACP dehydratase FabZ
E0699_RS01110	mscL	208797	209192	+	396	protein_coding	13.9692	42.4894	0.328768	-1.61589	0.0582475	0.105025	large conductance mechanosensitive channel protein MscL
E0699_RS01115	-	209240	210109	-	870	protein_coding	168.935	56.4073	2.99491	1.58027	0.00470466	0.013031	response regulator
E0699_RS01120	-	210098	210349	+	252	protein_coding	6.24523	9.19928	0.678883	-0.578694	0.670935	0.741903	hypothetical protein
E0699_RS01125	-	210345	210728	+	384	protein_coding	7.61376	15.8113	0.481538	-1.05441	0.347802	0.449771	class A sortase
E0699_RS01130	-	210868	211278	-	411	protein_coding	430.76	504.198	0.854348	-0.226583	0.668433	0.740164	hypothetical protein
E0699_RS01140	ssb	211912	212253	+	342	protein_coding	52.9658	98.167	0.539548	-0.885238	0.156181	0.236349	single-stranded DNA-binding protein
E0699_RS01145	glcR	212477	213253	+	777	protein_coding	57.0248	47.0237	1.21268	0.27534	0.66406	0.73655	transcriptional regulator GlcR
E0699_RS01150	-	213259	214116	+	858	protein_coding	106.923	504.789	0.211817	-2.2381	4.08e-05	0.00019946	Cof-type HAD-IIB family hydrolase
E0699_RS01160	-	214242	217010	-	2769	protein_coding	1071.58	790.412	1.35572	0.439013	0.374332	0.476651	DEAD/DEAH box helicase
E0699_RS01165	-	216997	218607	-	1611	protein_coding	158.474	348.152	0.455186	-1.13611	0.0298055	0.0604134	SWIM zinc finger family protein
E0699_RS01170	-	218811	218954	+	144	protein_coding	538.234	21.6875	24.8177	4.63787	5.13e-19	9.64e-18	hypothetical protein
E0699_RS01175	tkmA	219188	219934	+	747	protein_coding	35.0013	106.359	0.329086	-1.59919	0.0153079	0.0351015	protein-tyrosine kinase activator TkmA
E0699_RS01180	ptkA	219924	220640	+	717	protein_coding	36.8104	82.7268	0.444964	-1.16796	0.0727069	0.126515	tyrosine-protein kinase PtkA
E0699_RS01185	-	220689	221453	+	765	protein_coding	83.5946	40.2297	2.07793	1.05365	0.0919395	0.153605	tyrosine-protein phosphatase
E0699_RS01190	uglF	221648	222970	+	1323	protein_coding	1109.52	204.974	5.41299	2.43619	2.91e-07	2.1e-06	UDP-glucose 6-dehydrogenase UglF
E0699_RS01200	-	224016	224153	+	138	protein_coding	0	32.0391	0	-5.83062	0.000532365	0.00197247	hypothetical protein
E0699_RS01205	-	224343	224765	+	423	protein_coding	21.1423	172.947	0.122247	-3.02178	1.33e-05	7.19e-05	DUF5082 family protein
E0699_RS01210	-	224775	225035	+	261	protein_coding	4.65639	44.2071	0.105331	-3.2599	0.0029129	0.00860051	YwqI/YxiC family protein
E0699_RS01215	-	225054	226865	+	1812	protein_coding	265.397	1222.01	0.217181	-2.20312	1.5e-05	8.02e-05	ribonuclease YeeF family protein
E0699_RS01220	-	226873	227391	+	519	protein_coding	29.3068	67.9279	0.43144	-1.21589	0.0757649	0.131205	hypothetical protein
E0699_RS01225	-	227405	227614	+	210	protein_coding	1.58885	79.978	0.0198661	-5.70424	0.000403156	0.00154848	hypothetical protein
E0699_RS01235	-	228747	229100	+	354	protein_coding	11.0118	17.1061	0.643734	-0.655151	0.537213	0.627851	hypothetical protein
E0699_RS01245	-	230020	230901	-	882	protein_coding	30.8957	29.2684	1.0556	0.0731613	0.920989	0.94083	LysR family transcriptional regulator
E0699_RS01250	-	231024	231569	+	546	protein_coding	22.7311	17.9381	1.2672	0.341492	0.696228	0.764143	flavodoxin family protein
E0699_RS01255	-	231566	231787	+	222	protein_coding	1.47869	13.8232	0.106971	-3.18204	0.0771391	0.133237	hypothetical protein
E0699_RS01260	chrA	231815	232351	-	537	protein_coding	638.081	87.3408	7.30565	2.86761	8.86e-08	6.92e-07	chromate resistance efflux protein ChrA
E0699_RS01265	chrB	232348	232941	-	594	protein_coding	968.731	30.1023	32.1813	5.00892	1.75e-21	3.61e-20	chromate efflux transporter subunit ChrB
E0699_RS01270	chrS	232955	233431	-	477	protein_coding	1340.96	23.4891	57.0886	5.83406	4.66e-29	1.32e-27	chromate efflux transcriptional regulator ChrS
E0699_RS01275	ggt	233645	235222	+	1578	protein_coding	738.759	178.282	4.14377	2.04986	0.000122982	0.000539468	gamma-glutamyltransferase
E0699_RS01280	-	235227	235562	-	336	protein_coding	5312.72	1329.2	3.99693	1.99901	0.00011075	0.000493418	DUF4181 domain-containing protein
E0699_RS01285	-	235740	236357	-	618	protein_coding	678.006	278.8	2.43187	1.28215	0.0160506	0.0365103	flavin reductase family protein
E0699_RS01290	-	236531	237154	-	624	protein_coding	816062	21.1765	38536.2	15.2306	3.23e-215	6.44e-212	spore gernimation protein GerQ
E0699_RS01295	cotH	237296	238384	+	1089	protein_coding	138.573	62.2758	2.22515	1.15437	0.082448	0.140578	spore coat protein CotH
E0699_RS01300	-	238513	239640	+	1128	protein_coding	598.229	57.8384	10.3431	3.36896	1.21e-08	1.03e-07	hypothetical protein
E0699_RS01305	-	239700	240377	+	678	protein_coding	162.783	17.7994	9.14539	3.188	2.73e-06	1.71e-05	DUF2642 domain-containing protein
E0699_RS01310	-	240434	241762	-	1329	protein_coding	11629.1	45.2149	257.196	8.0024	4.57e-48	2.31e-46	arsenic transporter
E0699_RS01315	alsR	241973	242881	-	909	protein_coding	30.455	32.596	0.934317	-0.0972659	0.89527	0.923319	LysR family transcriptional regulator
E0699_RS01320	alsS	243039	244751	+	1713	protein_coding	366.91	16515.7	0.0222158	-5.49286	4.97e-27	1.29e-25	acetolactate synthase AlsS
E0699_RS01325	budA	244813	245580	+	768	protein_coding	241.628	10695.4	0.0225918	-5.46872	1.99e-27	5.24e-26	acetolactate decarboxylase
E0699_RS01330	-	245678	246205	+	528	protein_coding	266.105	199.577	1.33335	0.415628	0.414086	0.516214	NAD(P)H-dependent oxidoreductase
E0699_RS01335	-	246245	246541	-	297	protein_coding	41.7973	20.7123	2.018	1.00434	0.189653	0.277297	DUF3892 domain-containing protein
E0699_RS01340	-	246697	247233	-	537	protein_coding	287.026	279.582	1.02663	0.0387066	0.940604	0.955964	SH3 domain-containing protein
E0699_RS01345	rbsB	247315	248232	-	918	protein_coding	247.92	30.932	8.01499	3.00011	2.72e-08	2.23e-07	ribose ABC transporter substrate-binding protein RbsB
E0699_RS01350	rbsC	248245	249213	-	969	protein_coding	116.456	40.9633	2.84294	1.50426	0.0129819	0.0305055	ribose ABC transporter permease
E0699_RS01355	rbsA	249215	250696	-	1482	protein_coding	173.748	83.1731	2.08899	1.06167	0.0736272	0.127948	ribose ABC transporter ATP-binding protein RbsA
E0699_RS01360	rbsD	250712	251107	-	396	protein_coding	27.6078	9.43218	2.92698	1.54467	0.0643266	0.114279	D-ribose pyranase
E0699_RS01365	rbsK	251104	251985	-	882	protein_coding	304.3	60.2946	5.04689	2.33411	1.16e-05	6.32e-05	ribokinase
E0699_RS01370	-	251978	252967	-	990	protein_coding	32.0439	47.485	0.674822	-0.566628	0.415926	0.517859	LacI family transcriptional regulator
E0699_RS01380	pgsB	253749	254930	+	1182	protein_coding	13.5285	849.872	0.0159183	-5.95583	5.44e-17	8.89e-16	poly-gamma-glutamate synthase PgsB
E0699_RS01385	pgsC	254945	255394	+	450	protein_coding	1.47869	117.398	0.0125956	-6.26166	5.24e-05	0.000251845	capsular polyglutamate amide ligase/translocase PgsC
E0699_RS01390	pgsA	255413	256555	+	1143	protein_coding	4.54622	1406.4	0.00323252	-8.2599	1.73e-17	2.96e-16	capsular polyglutamate synthetase
E0699_RS01395	edmS	256570	256737	+	168	protein_coding	1.47869	11.3755	0.129989	-2.89558	0.111153	0.179213	extrachromosomal elements maintenance protein EdmS
E0699_RS01400	pgdS	256878	258119	+	1242	protein_coding	15.6682	98.021	0.159845	-2.66247	0.000595542	0.0021722	gamma-DL-glutamyl hydrolase
E0699_RS01405	-	258153	259013	-	861	protein_coding	15.2275	151.955	0.100211	-3.31342	6.87e-06	3.92e-05	Cof-type HAD-IIB family hydrolase
E0699_RS01410	-	259161	260147	-	987	protein_coding	513.49	312.197	1.64476	0.718202	0.185922	0.273156	LCP family protein
E0699_RS01420	-	261832	262956	-	1125	protein_coding	10.5711	43.5957	0.242481	-2.03634	0.0313454	0.0629279	Ger(x)C family spore germination protein
E0699_RS01425	-	262953	264059	-	1107	protein_coding	11.8295	60.6118	0.195168	-2.35062	0.228418	0.322277	GerAB/ArcD/ProY family transporter
E0699_RS01430	-	264065	265516	-	1452	protein_coding	35.0013	34.7224	1.00803	0.0120898	0.986663	0.988649	spore germination protein
E0699_RS01435	manA	265786	266736	+	951	protein_coding	252.64	249.729	1.01166	0.0157617	0.975456	0.982113	mannose-6-phosphate isomerase%2C class I
E0699_RS01440	lytD	266866	269508	+	2643	protein_coding	937.251	93.0703	10.0704	3.3304	1.08e-10	1.12e-09	beta-N-acetylglucosaminidase LytD
E0699_RS01445	-	269537	270700	-	1164	protein_coding	493.339	393.482	1.25378	0.326188	0.533927	0.625664	polyglycerol phosphate assembly/export protein
E0699_RS01450	-	270720	271502	-	783	protein_coding	289.403	364.672	0.793599	-0.334233	0.543623	0.633855	WecB/TagA/CpsF family glycosyltransferase
E0699_RS01455	tagD	271865	272254	+	390	protein_coding	118.422	308.454	0.383922	-1.37878	0.0206415	0.0449754	glycerol-3-phosphate cytidylyltransferase
E0699_RS01460	-	272398	274533	+	2136	protein_coding	1294.56	786.854	1.64524	0.718365	0.141022	0.216952	CDP-glycerol glycerophosphotransferase family protein
E0699_RS01465	-	274845	277421	+	2577	protein_coding	2049.08	897.225	2.2838	1.19148	0.013534	0.0316534	glycosyltransferase
E0699_RS01480	-	279123	279950	+	828	protein_coding	107.033	433.626	0.246833	-2.0176	0.00026812	0.00108308	ABC transporter permease
E0699_RS01485	tagH	279971	280882	+	912	protein_coding	280.671	1242.18	0.22595	-2.14532	3.42e-05	0.000170697	teichoic acids export ABC transporter ATP-binding subunit TagH
E0699_RS01495	galU	282120	282998	-	879	protein_coding	112.177	1262.26	0.0888698	-3.48956	5.22e-10	5.13e-09	UTP--glucose-1-phosphate uridylyltransferase GalU
E0699_RS01500	wecB	283328	284470	+	1143	protein_coding	489.124	92.806	5.27039	2.39818	3.52e-06	2.14e-05	UDP-N-acetylglucosamine 2-epimerase (non-hydrolyzing)
E0699_RS01505	-	284599	284846	-	248	protein_coding	6.3554	110.864	0.0573261	-4.14075	0.0138755	0.0323763	transposase
E0699_RS01510	-	284847	285228	-	382	protein_coding	1.47869	2.86647	0.515857	-0.917428	0.6891	1	tyrosine-type recombinase/integrase
E0699_RS01520	-	285875	286624	-	750	protein_coding	21.3626	96.7335	0.22084	-2.17606	0.00164676	0.00525563	hypothetical protein
E0699_RS01525	-	286897	287259	+	363	protein_coding	1553.69	2675.93	0.580618	-0.784271	0.630023	0.709111	hypothetical protein
E0699_RS01530	-	287310	287558	-	249	protein_coding	0	27.0454	0	-5.58659	0.00112102	0.00378714	hypothetical protein
E0699_RS01540	mutL	288668	290551	-	1884	protein_coding	1210.97	691.092	1.75225	0.809328	0.100112	0.165112	DNA mismatch repair endonuclease MutL
E0699_RS01545	mutS	290567	293143	-	2577	protein_coding	708.618	806.053	0.879121	-0.185998	0.713703	0.779244	DNA mismatch repair protein MutS
E0699_RS01550	cotE	293276	293821	-	546	protein_coding	1134.55	29.4963	38.4642	5.26214	2e-13	2.7e-12	outer spore coat protein CotE
E0699_RS01555	ricA	294083	294514	-	432	protein_coding	2560.21	1950.11	1.31286	0.392794	0.424659	0.525938	RicAFT regulatory complex protein RicA
E0699_RS01560	miaB	294516	296045	-	1530	protein_coding	1161.95	2084.78	0.55735	-0.843362	0.105043	0.171446	tRNA (N6-isopentenyl adenosine(37)-C2)-methylthiotransferase MiaB
E0699_RS01565	-	296193	297371	-	1179	protein_coding	1909.99	110.001	17.3635	4.11798	9.32e-15	1.35e-13	glycine C-acetyltransferase
E0699_RS01570	tdh	297384	298427	-	1044	protein_coding	426.243	124.241	3.43078	1.77919	0.00129071	0.0042663	L-threonine 3-dehydrogenase
E0699_RS01575	spoVS	298692	298952	-	261	protein_coding	117.494	97.3809	1.20654	0.272054	0.621037	0.701728	stage V sporulation protein SpoVS
E0699_RS01580	ymdB	299152	299946	-	795	protein_coding	218.74	107.323	2.03815	1.02586	0.0681941	0.119972	2'%2C3'-cyclic-nucleotide 2'-phosphodiesterase
E0699_RS01585	rny	300015	301577	-	1563	protein_coding	48648.2	8298.84	5.86205	2.55142	5e-07	3.53e-06	ribonuclease Y
E0699_RS01590	-	301853	303028	-	1176	protein_coding	6.02491	74.0753	0.0813349	-3.60218	0.000172006	0.000728057	serine hydrolase
E0699_RS01595	recA	303195	304241	-	1047	protein_coding	3962.21	2035.65	1.94641	0.960822	0.0555486	0.101351	recombinase RecA
E0699_RS01600	-	304414	305664	-	1251	protein_coding	222.121	920.553	0.241291	-2.05102	6.35e-05	0.000299689	competence/damage-inducible protein A
E0699_RS01605	pgsA	305682	306263	-	582	protein_coding	21.6931	256.136	0.0846935	-3.56944	1.02e-07	7.94e-07	CDP-diacylglycerol--glycerol-3-phosphate 3-phosphatidyltransferase
E0699_RS01610	rodZ	306313	307227	-	915	protein_coding	292.14	1831.26	0.15953	-2.64901	5.73e-07	4.02e-06	cell shape determination protein RodZ
E0699_RS01615	-	307246	308037	-	792	protein_coding	22.7311	182.198	0.12476	-2.99499	1.23e-05	6.68e-05	YmfK family protein
E0699_RS01620	-	308167	308424	-	258	protein_coding	23614.1	20.9015	1129.78	10.1454	4.76e-64	3.79e-62	DUF3243 domain-containing protein
E0699_RS01625	efpI	308505	309233	-	729	protein_coding	68.1468	38.8833	1.7526	0.803951	0.226691	0.3203	EF-P-5 aminopentanone reductase
E0699_RS01630	-	309288	310574	-	1287	protein_coding	829.586	462.148	1.79506	0.844424	0.0916284	0.153278	insulinase family protein
E0699_RS01635	-	310571	311851	-	1281	protein_coding	359.673	148.39	2.42383	1.27764	0.0131006	0.0307663	insulinase family protein
E0699_RS01640	bcbE	312031	313263	-	1233	protein_coding	280.057	83.5864	3.3505	1.74333	0.00580726	0.0156031	bacillibactin exporter BcbE
E0699_RS01645	-	313381	314106	-	726	protein_coding	213.029	134.15	1.58799	0.667979	0.212084	0.303969	GntR family transcriptional regulator
E0699_RS01650	spoIIIE	314250	316613	-	2364	protein_coding	488.886	806.538	0.606155	-0.722181	0.136379	0.211525	DNA translocase SpoIIIE
E0699_RS01655	tepJ	316744	316956	-	213	protein_coding	2.95737	1.61806	1.82773	0.877852	0.676798	1	TepA modulator TepJ
E0699_RS01660	tepA	316953	317690	-	738	protein_coding	22.9514	20.0656	1.14382	0.190738	0.817892	0.865019	translocation-enhancing protein TepA
E0699_RS01665	-	317806	319473	-	1668	protein_coding	1159.1	1359.93	0.85233	-0.230516	0.650532	0.72564	ribonuclease J
E0699_RS01670	dapA	319651	320523	-	873	protein_coding	9853.79	897.848	10.9749	3.4563	2.53e-12	3.07e-11	4-hydroxy-tetrahydrodipicolinate synthase
E0699_RS01675	dapG	320554	321768	-	1215	protein_coding	6379	451.925	14.1152	3.81946	3.9e-15	5.79e-14	aspartate kinase
E0699_RS01680	asd	321860	322900	-	1041	protein_coding	27530.6	689.501	39.9283	5.31959	2.55e-25	6.19e-24	aspartate-semialdehyde dehydrogenase
E0699_RS01685	dpaB	323026	323628	-	603	protein_coding	6774.99	23.1171	293.072	8.18875	3.87e-57	2.45e-55	dipicolinate synthase subunit B
E0699_RS01690	dpaA	323631	324524	-	894	protein_coding	20789.4	24.0867	863.107	9.74534	2.06e-67	1.82e-65	dipicolinic acid synthetase subunit A
E0699_RS01695	-	324710	324967	-	258	protein_coding	172.693	8.59901	20.0829	4.31612	3.88e-09	3.51e-08	YlmC/YmxH family sporulation protein
E0699_RS01700	-	325045	326274	-	1230	protein_coding	127.578	159.622	0.799252	-0.323785	0.545964	0.636213	insulinase family protein
E0699_RS01705	-	326314	327273	-	960	protein_coding	19.8839	79.4769	0.250185	-1.99925	0.00679188	0.0178916	polysaccharide deacetylase family protein
E0699_RS01710	pnp	327390	329507	-	2118	protein_coding	3393.88	2685.16	1.26394	0.337937	0.489967	0.586753	polyribonucleotide nucleotidyltransferase
E0699_RS01715	rpsO	329680	329949	-	270	protein_coding	1353.1	4811.67	0.281212	-1.82991	0.00699292	0.0182641	30S ribosomal protein S15
E0699_RS01720	ribF	330106	331056	-	951	protein_coding	78.4976	231.449	0.339157	-1.56089	0.0073612	0.0190542	bifunctional riboflavin kinase/FAD synthetase
E0699_RS01725	truB	331075	332004	-	930	protein_coding	9.31277	53.1765	0.175129	-2.52462	0.00441111	0.0123381	tRNA pseudouridine(55) synthase TruB
E0699_RS01730	rbfA	332086	332439	-	354	protein_coding	865.515	422.205	2.04999	1.03612	0.046069	0.0872945	30S ribosome-binding factor RbfA
E0699_RS01735	-	332456	332734	-	279	protein_coding	202.741	73.5275	2.75735	1.46367	0.0127406	0.0300418	DUF503 domain-containing protein
E0699_RS01740	infB	332731	334881	-	2151	protein_coding	10932.5	3917.97	2.79034	1.48048	0.00295061	0.00869252	translation initiation factor IF-2
E0699_RS01745	-	334901	335203	-	303	protein_coding	28.2688	13.5949	2.07936	1.04898	0.236762	0.332051	YlxQ family RNA-binding protein
E0699_RS01750	rulR	335205	335480	-	276	protein_coding	9.31277	14.7974	0.629353	-0.675087	0.522183	0.615876	glucose-induced regulator RulR
E0699_RS01755	nusA	335494	336609	-	1116	protein_coding	335.116	864.311	0.387726	-1.3662	0.0123608	0.0293229	transcription termination/antitermination protein NusA
E0699_RS01760	rimP	336644	337114	-	471	protein_coding	112.287	171.19	0.655921	-0.605643	0.293419	0.392045	ribosome maturation factor RimP
E0699_RS01765	-	337444	341757	-	4314	protein_coding	1748.32	2425.34	0.720858	-0.472166	0.33598	0.437609	PolC-type DNA polymerase III
E0699_RS01770	proS	341866	343560	-	1695	protein_coding	3320.16	2088.09	1.59005	0.669088	0.176608	0.261304	proline--tRNA ligase
E0699_RS01775	rseP	343593	344861	-	1269	protein_coding	618.651	804.478	0.769009	-0.378759	0.444611	0.544219	RIP metalloprotease RseP
E0699_RS01780	dxr	344868	346019	-	1152	protein_coding	10.5711	37.8195	0.279515	-1.83014	0.0460553	0.0872945	1-deoxy-D-xylulose-5-phosphate reductoisomerase
E0699_RS01785	-	346081	346890	-	810	protein_coding	13.9692	128.318	0.108864	-3.21014	1.82e-05	9.58e-05	phosphatidate cytidylyltransferase
E0699_RS01790	-	346894	347676	-	783	protein_coding	54.1776	176.645	0.306704	-1.70877	0.00487048	0.0133787	isoprenyl transferase
E0699_RS01795	frr	347807	348364	-	558	protein_coding	28.9763	227.188	0.127544	-2.96777	2.74e-06	1.71e-05	ribosome recycling factor
E0699_RS01800	-	348366	349088	-	723	protein_coding	23.3921	98.3562	0.23783	-2.08222	0.00374629	0.0107504	UMP kinase
E0699_RS01805	-	349234	350115	-	882	protein_coding	267.426	1027.19	0.260349	-1.94169	0.000360449	0.00140288	elongation factor Ts
E0699_RS01810	rpsB	350217	350957	-	741	protein_coding	1000.53	4057.85	0.246568	-2.01976	0.000118083	0.000521419	30S ribosomal protein S2
E0699_RS01815	swrB	351101	351604	-	504	protein_coding	26.5698	45.963	0.578068	-0.800085	0.294937	0.393809	swarming motility protein SwrB
E0699_RS01820	sigD	351633	352397	-	765	protein_coding	85.6707	42.2167	2.02931	1.0217	0.0846184	0.143786	RNA polymerase sigma-28 factor SigD
E0699_RS01825	-	352420	352920	-	501	protein_coding	7.83408	43.0916	0.181801	-2.48081	0.0104312	0.0254424	chemotaxis protein CheD
E0699_RS01835	-	353566	354036	-	471	protein_coding	24.9809	61.5476	0.40588	-1.31033	0.0798406	0.137113	chemotaxis protein CheW
E0699_RS01840	-	354058	356076	-	2019	protein_coding	51.1101	166.259	0.307413	-1.7068	0.00680387	0.0179113	chemotaxis protein CheA
E0699_RS01845	-	356082	357155	-	1074	protein_coding	4.65639	29.2653	0.159109	-2.66741	0.0227114	0.0484777	chemotaxis response regulator protein-glutamate methylesterase
E0699_RS01850	-	357157	358053	-	897	protein_coding	8.98228	55.6193	0.161496	-2.61257	0.00472908	0.0130714	MinD/ParA family protein
E0699_RS01855	flhF	358044	359144	-	1101	protein_coding	10.5711	37.8195	0.279515	-1.83014	0.0460553	0.0872945	flagellar biosynthesis protein FlhF
E0699_RS01860	flhA	359144	361177	-	2034	protein_coding	8.98228	122.752	0.0731742	-3.75198	1.3e-05	7.02e-05	flagellar biosynthesis protein FlhA
E0699_RS01865	flhB	361210	362292	-	1083	protein_coding	1.58885	36.619	0.0433887	-4.57645	0.00483642	0.0132943	flagellar biosynthesis protein FlhB
E0699_RS01870	fliR	362292	363071	-	780	protein_coding	3.06754	33.4752	0.0916362	-3.4505	0.00689223	0.0180845	flagellar type III secretion system protein FliR
E0699_RS01875	fliQ	363079	363348	-	270	protein_coding	0	3.65213	0	-2.70045	0.283403	1	flagellar biosynthesis protein FliQ
E0699_RS01880	fliP	363363	364028	-	666	protein_coding	0	10.82	0	-4.26194	0.0245654	0.0517145	flagellar type III secretion system pore protein FliP
E0699_RS01885	fliZ	364021	364680	-	660	protein_coding	0	23.0719	0	-5.35576	0.00174626	0.00553329	flagella biosynthesis regulatory protein FliZ
E0699_RS01890	cheY	364695	365057	-	363	protein_coding	0	20.5751	0	-5.1906	0.00273289	0.00814755	chemotaxis protein CheY
E0699_RS01895	fliY	365083	366219	-	1137	protein_coding	5.91475	39.7122	0.14894	-2.71892	0.0145965	0.0337423	flagellar motor switch phosphatase FliY
E0699_RS01900	fliM	366209	367207	-	999	protein_coding	7.5036	67.5077	0.111152	-3.14974	0.000569374	0.00209729	flagellar motor switch protein FliM
E0699_RS01905	fliL	367241	367663	-	423	protein_coding	0	12.1132	0	-4.42762	0.0181611	0.0401834	flagellar basal body-associated protein FliL
E0699_RS01910	swrD	367660	367875	-	216	protein_coding	0	1.57209	0	-1.47978	0.655721	1	swarming motility protein SwrD
E0699_RS01915	flgG	367915	368709	-	795	protein_coding	1.58885	77.7194	0.0204434	-5.66301	0.000334891	0.00131545	flagellar basal body rod protein FlgG
E0699_RS01920	flgD	368731	369153	-	423	protein_coding	1.47869	23.2558	0.0635836	-3.92967	0.0200256	0.0437292	flagellar hook assembly protein FlgD
E0699_RS01925	-	369150	370613	-	1464	protein_coding	2.95737	109.722	0.0269532	-5.17005	1.31e-05	7.08e-05	flagellar hook-length control protein FliK
E0699_RS01930	-	370626	371240	-	615	protein_coding	0	35.0032	0	-5.95578	0.00029742	0.00118581	MotE family protein
E0699_RS01935	fliJ	371252	371695	-	444	protein_coding	3.06754	7.81488	0.392525	-1.34795	0.384788	0.486234	flagellar biosynthesis chaperone FliJ
E0699_RS01940	fliI	371698	373014	-	1317	protein_coding	15.3377	87.5205	0.175247	-2.5148	0.00120545	0.00402795	flagellar protein export ATPase FliI
E0699_RS01945	fliH	373011	373772	-	762	protein_coding	7.83408	34.3099	0.228333	-2.14996	0.0291874	0.0594856	flagellar assembly protein FliH
E0699_RS01950	fliG	373756	374772	-	1017	protein_coding	23.0616	130.34	0.176935	-2.50178	0.000214937	0.000894559	flagellar motor switch protein FliG
E0699_RS01960	fliE	376428	376748	-	321	protein_coding	0	24.6	0	-5.44643	0.00133252	0.0043863	flagellar hook-basal body complex protein FliE
E0699_RS01965	flgC	376759	377211	-	453	protein_coding	1.58885	48.6449	0.0326622	-4.98503	0.00177622	0.00561929	flagellar basal body rod protein FlgC
E0699_RS01970	flgB	377211	377600	-	390	protein_coding	6.3554	41.8459	0.151876	-2.75319	0.00803936	0.0204252	flagellar basal body rod protein FlgB
E0699_RS01975	codY	377980	378759	-	780	protein_coding	149.805	1464.47	0.102293	-3.28688	4.34e-09	3.9e-08	GTP-sensing pleiotropic transcriptional regulator CodY
E0699_RS01980	hslU	378799	380202	-	1404	protein_coding	187.056	1129.44	0.165618	-2.59277	1.18e-06	7.86e-06	HslU--HslV peptidase ATPase subunit
E0699_RS01985	clpQ	380219	380764	-	546	protein_coding	35.3317	27.2347	1.29731	0.374154	0.599671	0.682541	ATP-dependent protease subunit ClpQ
E0699_RS01990	xerC	380777	381691	-	915	protein_coding	46.3435	86.0074	0.538832	-0.895254	0.155141	0.235131	tyrosine recombinase XerC
E0699_RS01995	trmFO	381759	383066	-	1308	protein_coding	59.2111	143.475	0.412694	-1.27374	0.031669	0.0635454	FADH(2)-oxidizing methylenetetrahydrofolate--tRNA-(uracil(54)-C(5))-methyltransferase TrmFO
E0699_RS02000	topA	383142	385217	-	2076	protein_coding	455.978	791.841	0.575846	-0.796571	0.111745	0.180048	type I DNA topoisomerase
E0699_RS02005	dprA	385405	386298	-	894	protein_coding	23.1718	77.3574	0.299542	-1.74463	0.0127469	0.0300418	DNA-protecting protein DprA
E0699_RS02010	sucD	386359	387261	-	903	protein_coding	257.012	1007.48	0.255104	-1.97056	9.56e-05	0.000433377	succinate--CoA ligase subunit alpha
E0699_RS02015	sucC	387290	388447	-	1158	protein_coding	192.594	758.093	0.25405	-1.9763	0.000112112	0.000498375	ADP-forming succinate--CoA ligase subunit beta
E0699_RS02020	-	388620	388901	-	282	protein_coding	0	5.36251	0	-3.25479	0.152519	1	FlhB-like flagellar biosynthesis protein
E0699_RS02025	-	388898	390628	-	1731	protein_coding	188.552	91.6468	2.05737	1.03961	0.0571624	0.10349	hypothetical protein
E0699_RS02030	rnhB	390660	391427	-	768	protein_coding	40.3186	60.3348	0.668248	-0.588259	0.405253	0.506789	ribonuclease HII
E0699_RS02035	ylqF	391498	392346	-	849	protein_coding	138.149	317.359	0.435309	-1.20002	0.0237284	0.0503518	ribosome biogenesis GTPase YlqF
E0699_RS02040	rplS	392489	392836	-	348	protein_coding	4512.82	22829.3	0.197677	-2.33868	0.000241219	0.00098845	50S ribosomal protein L19
E0699_RS02045	trmD	392976	393707	-	732	protein_coding	48.9704	125.034	0.391657	-1.35158	0.0234778	0.0498997	tRNA (guanosine(37)-N1)-methyltransferase TrmD
E0699_RS02050	rimM	393704	394228	-	525	protein_coding	1.47869	23.4883	0.0629542	-3.94271	0.0187586	0.0413937	ribosome maturation factor RimM
E0699_RS02055	-	394233	394619	-	387	protein_coding	4.54622	15.2118	0.298861	-1.73431	0.166106	0.248816	hypothetical protein
E0699_RS02060	-	394741	394986	-	246	protein_coding	18.1849	20.4414	0.88961	-0.15828	0.865238	0.900979	KH domain-containing protein
E0699_RS02065	rpsP	394986	395258	-	273	protein_coding	156.114	177.858	0.877746	-0.187074	0.745921	0.80668	30S ribosomal protein S16
E0699_RS02070	ffh	395364	396704	-	1341	protein_coding	1148.3	1216.46	0.943967	-0.0831123	0.866159	0.901413	signal recognition particle protein
E0699_RS02075	-	396718	397050	-	333	protein_coding	288.615	223.215	1.29299	0.371638	0.482437	0.57878	putative DNA-binding protein
E0699_RS02080	-	397228	397713	+	486	protein_coding	18.6255	64.5976	0.288332	-1.80271	0.01651	0.0373208	hypothetical protein
E0699_RS02085	ftsY	397749	398738	-	990	protein_coding	278.705	351.071	0.793871	-0.332668	0.515843	0.610399	signal recognition particle-docking protein FtsY
E0699_RS02090	smc	398758	402318	-	3561	protein_coding	749.25	490.733	1.5268	0.610376	0.199031	0.288374	chromosome segregation protein SMC
E0699_RS02095	rncS	402419	403168	-	750	protein_coding	81.8956	110.984	0.737908	-0.439931	0.467422	0.564165	ribonuclease III
E0699_RS02100	acpP	403308	403541	-	234	protein_coding	11.9397	63.353	0.188462	-2.38667	0.00572009	0.015394	acyl carrier protein
E0699_RS02105	fabG	403625	404365	-	741	protein_coding	64.575	164.254	0.393141	-1.34051	0.0422812	0.0814736	3-oxoacyl-[acyl-carrier-protein] reductase
E0699_RS02110	fabD	404358	405311	-	954	protein_coding	15.3377	68.2505	0.224726	-2.15435	0.00475283	0.0131098	ACP S-malonyltransferase
E0699_RS02115	plsX	405330	406331	-	1002	protein_coding	139.848	82.5866	1.69335	0.760007	0.16731	0.249989	phosphate acyltransferase PlsX
E0699_RS02120	fapR	406345	406911	-	567	protein_coding	166.355	69.6425	2.38869	1.2586	0.0270654	0.0559427	transcription factor FapR
E0699_RS02125	recG	407020	409068	-	2049	protein_coding	1045.56	556.61	1.87844	0.909516	0.0650721	0.115295	ATP-dependent DNA helicase RecG
E0699_RS02130	sdaAA	409046	409948	-	903	protein_coding	582.421	412.532	1.41182	0.498271	0.341111	0.442988	L-serine ammonia-lyase%2C iron-sulfur-dependent%2C subunit alpha
E0699_RS02135	sdaAB	409974	410636	-	663	protein_coding	156.444	157.826	0.991245	-0.0122047	0.982138	0.985978	L-serine ammonia-lyase%2C iron-sulfur-dependent%2C subunit beta
E0699_RS02140	-	410775	412436	-	1662	protein_coding	1599.68	623.795	2.56443	1.3587	0.0047503	0.0131098	DAK2 domain-containing protein
E0699_RS02145	-	412452	412814	-	363	protein_coding	19.4433	27.7897	0.699656	-0.502546	0.560062	0.648845	Asp23/Gls24 family envelope stress response protein
E0699_RS02150	-	413091	413279	+	189	protein_coding	80.2432	216.984	0.369812	-1.43138	0.0242133	0.0511085	50S ribosomal protein L28
E0699_RS02155	-	413352	413432	-	81	protein_coding	1.47869	4.25277	0.347699	-1.48997	0.504576	0.600815	stage V sporulation protein SpoVM
E0699_RS02160	-	413504	414148	-	645	protein_coding	77.2392	33.199	2.32655	1.2152	0.0518537	0.0963995	thiamine diphosphokinase
E0699_RS02165	-	414221	414874	-	654	protein_coding	205.699	244.299	0.841995	-0.249028	0.652121	0.726749	ribulose-phosphate 3-epimerase
E0699_RS02170	rsgA	414879	415775	-	897	protein_coding	466.282	402.493	1.15849	0.21195	0.684987	0.754717	ribosome small subunit-dependent GTPase A
E0699_RS02175	prkC	415790	417736	-	1947	protein_coding	790.56	770.99	1.02538	0.0361045	0.941668	0.956802	serine/threonine protein kinase PrkC
E0699_RS02180	prpC	417730	418494	-	765	protein_coding	202.237	199.623	1.0131	0.0190959	0.970463	0.98006	protein-serine/threonine phosphatase PrpC
E0699_RS02185	rlmN	418501	419592	-	1092	protein_coding	612.202	393.714	1.55494	0.636977	0.216322	0.308821	23S rRNA (adenine(2503)-C(2))-methyltransferase RlmN
E0699_RS02190	rsmB	419596	420939	-	1344	protein_coding	775.176	248.92	3.11415	1.63897	0.001188	0.00398634	16S rRNA (cytosine(967)-C(5))-methyltransferase RsmB
E0699_RS02195	-	420926	421879	-	954	protein_coding	609.308	310.097	1.9649	0.974354	0.0560085	0.102097	methionyl-tRNA formyltransferase
E0699_RS02200	-	421884	422381	-	498	protein_coding	64.9691	32.1816	2.01883	1.00971	0.119075	0.189332	peptide deformylase
E0699_RS02205	priA	422393	424810	-	2418	protein_coding	875.964	406.865	2.15296	1.10618	0.0221936	0.0476535	primosomal protein N'
E0699_RS02210	coaBC	424807	426027	-	1221	protein_coding	233.243	196.06	1.18965	0.250581	0.623192	0.703364	bifunctional phosphopantothenoylcysteine decarboxylase/phosphopantothenate--cysteine ligase CoaBC
E0699_RS02215	-	426108	426311	-	204	protein_coding	21.9134	14.938	1.46696	0.55046	0.567342	0.655189	DNA-directed RNA polymerase subunit omega
E0699_RS02220	gmk	426315	426929	-	615	protein_coding	942.162	277.637	3.3935	1.76278	0.000783395	0.00276865	guanylate kinase
E0699_RS02225	remA	426937	427206	-	270	protein_coding	52.3684	60.3007	0.868454	-0.203957	0.753073	0.81177	extracellular matrix/biofilm regulator RemA
E0699_RS02230	-	427283	428158	-	876	protein_coding	1164	213.085	5.46261	2.44992	1.41e-06	9.16e-06	YicC family protein
E0699_RS02235	-	428241	430913	-	2673	protein_coding	183.832	167.413	1.09807	0.134072	0.810303	0.859643	calcium-translocating P-type ATPase%2C SERCA-type
E0699_RS02240	-	431029	432747	+	1719	protein_coding	311.787	551.964	0.564868	-0.82351	0.118753	0.188895	fibronectin/fibrinogen-binding protein
E0699_RS02245	-	432787	433275	-	489	protein_coding	80.4635	55.8105	1.44173	0.53037	0.380389	0.48282	bifunctional precorrin-2 dehydrogenase/sirohydrochlorin ferrochelatase
E0699_RS02250	-	433256	434041	-	786	protein_coding	139.141	54.4238	2.55662	1.35268	0.0179743	0.0399061	sirohydrochlorin chelatase
E0699_RS02255	cobA	434044	434817	-	774	protein_coding	103.966	77.3969	1.34328	0.424703	0.470915	0.56752	uroporphyrinogen-III C-methyltransferase
E0699_RS02260	cysC	434916	435509	-	594	protein_coding	56.5842	17.4302	3.24634	1.69372	0.0158134	0.0360531	adenylyl-sulfate kinase
E0699_RS02265	sat	435522	436670	-	1149	protein_coding	49.7881	51.5968	0.964947	-0.0484702	0.945484	0.959944	sulfate adenylyltransferase
E0699_RS02270	cysP	436719	437783	-	1065	protein_coding	53.737	129.979	0.413428	-1.27519	0.0295859	0.0601227	sulfate permease
E0699_RS02275	-	437795	438496	-	702	protein_coding	114.096	94.8374	1.20307	0.26856	0.631712	0.710364	phosphoadenylyl-sulfate reductase
E0699_RS02280	-	438908	439558	-	651	protein_coding	49.0806	12.7147	3.86016	1.94273	0.00710748	0.018539	orotate phosphoribosyltransferase
E0699_RS02285	pyrF	439537	440256	-	720	protein_coding	11.1219	17.614	0.631425	-0.68635	0.54782	0.637629	orotidine-5'-phosphate decarboxylase
E0699_RS02290	-	440225	441160	-	936	protein_coding	20.2144	20.4809	0.986988	-0.0304928	0.972804	0.981677	dihydroorotate dehydrogenase
E0699_RS02295	pyrK	441160	441930	-	771	protein_coding	12.2701	32.0387	0.382979	-1.38873	0.13323	0.207533	dihydroorotate oxidase B electron transfer subunit
E0699_RS02300	carB	441927	445142	-	3216	protein_coding	127.358	91.5871	1.39057	0.473632	0.433652	0.534087	carbamoyl-phosphate synthase (glutamine-hydrolyzing) large subunit
E0699_RS02305	carA	445127	446221	-	1095	protein_coding	35.3317	34.5359	1.02304	0.0284058	0.969593	0.979432	glutamine-hydrolyzing carbamoyl-phosphate synthase small subunit
E0699_RS02310	-	446218	447504	-	1287	protein_coding	7.5036	41.2376	0.18196	-2.44419	0.0181543	0.0401834	dihydroorotase
E0699_RS02315	-	447488	448402	-	915	protein_coding	4.76655	30.8385	0.154565	-2.73068	0.0195605	0.0428807	aspartate carbamoyltransferase catalytic subunit
E0699_RS02320	-	448547	449851	-	1305	protein_coding	121.002	111.292	1.08725	0.12008	0.826906	0.872006	uracil permease
E0699_RS02325	pyrR	450025	450570	-	546	protein_coding	205.415	118.287	1.73657	0.796986	0.135205	0.20995	bifunctional pyrimidine operon transcriptional regulator/uracil phosphoribosyltransferase
E0699_RS02330	-	450753	451664	-	912	protein_coding	62.4989	132.436	0.471917	-1.08099	0.0669422	0.11824	RluA family pseudouridine synthase
E0699_RS02335	lspA	451666	452124	-	459	protein_coding	6.02491	14.2875	0.421691	-1.23293	0.294841	0.393809	lipoprotein signal peptidase
E0699_RS02340	ylyA	452227	452601	-	375	protein_coding	88.1874	9.15407	9.63368	3.25739	2.54e-06	1.6e-05	sporulation-related RNA polymerase-binding protein YlyA
E0699_RS02345	ileS	452745	455510	-	2766	protein_coding	926.303	608.068	1.52335	0.607182	0.211128	0.302927	isoleucine--tRNA ligase
E0699_RS02350	divIVA	455851	456345	-	495	protein_coding	261.999	799.254	0.327804	-1.60889	0.00361303	0.0104054	septum site-determining protein DivIVA
E0699_RS02355	-	456439	457212	-	774	protein_coding	27.9383	74.214	0.376456	-1.41672	0.0410868	0.0795957	RNA-binding protein
E0699_RS02360	-	457273	457545	-	273	protein_coding	282.167	106.036	2.66105	1.41251	0.0102586	0.0250674	YggT family protein
E0699_RS02365	-	457552	458007	-	456	protein_coding	463.105	128.876	3.59342	1.84549	0.000416595	0.00159395	cell division protein SepF
E0699_RS02370	-	458004	458696	-	693	protein_coding	1101.58	233.711	4.71342	2.23728	7.64e-06	4.33e-05	YggS family pyridoxal phosphate-dependent enzyme
E0699_RS02375	pgeF	458703	459539	-	837	protein_coding	662.338	266.12	2.48887	1.3154	0.0101472	0.0248258	peptidoglycan editing factor PgeF
E0699_RS02380	-	459701	459946	-	246	protein_coding	69.4517	34.6313	2.00546	1.0065	0.131312	0.205426	YlmC/YmxH family sporulation protein
E0699_RS02385	-	460029	461309	-	1281	protein_coding	20.3246	176.89	0.114899	-3.13559	1.96e-05	0.00010286	acetylornithine deacetylase
E0699_RS02390	-	461511	462305	-	795	protein_coding	4.65639	40.2232	0.115764	-3.12626	0.00539146	0.0145884	ABC transporter ATP-binding protein
E0699_RS02395	sigG	462453	463235	-	783	protein_coding	369.236	33.1955	11.123	3.47167	1.77e-09	1.65e-08	RNA polymerase sporulation sigma factor SigG
E0699_RS02400	sigE	463375	464094	-	720	protein_coding	36.2596	51.3187	0.706558	-0.497697	0.500336	0.596658	RNA polymerase sporulation sigma factor SigE
E0699_RS02405	spoIIGA	464157	465086	-	930	protein_coding	23.8793	82.6648	0.288869	-1.77969	0.0262769	0.0546248	sigma-E processing peptidase SpoIIGA
E0699_RS02410	-	465281	469582	-	4302	protein_coding	7358.33	3532.02	2.08332	1.05888	0.0235017	0.0499238	bacillopeptidase F
E0699_RS02415	ftsZ	469885	471033	-	1149	protein_coding	3817.69	2589.77	1.47414	0.559881	0.272608	0.3719	cell division protein FtsZ
E0699_RS02420	ftsA	471069	472391	-	1323	protein_coding	451.856	585.844	0.77129	-0.374448	0.454431	0.55284	cell division protein FtsA
E0699_RS02425	-	472565	472930	-	366	protein_coding	6.13507	27.9702	0.219343	-2.19308	0.046428	0.0879328	small basic family protein
E0699_RS02430	-	472948	473655	-	708	protein_coding	89.1789	105.616	0.844369	-0.244372	0.67049	0.741626	DUF881 domain-containing protein
E0699_RS02435	-	473678	474373	-	696	protein_coding	48.0425	70.237	0.684006	-0.552602	0.390862	0.492503	DUF881 domain-containing protein
E0699_RS02440	divIB	474370	475161	-	792	protein_coding	129.103	210.873	0.612233	-0.705518	0.227129	0.320686	cell division protein DivIB
E0699_RS02445	murB	475291	476202	-	912	protein_coding	1285.14	293.542	4.37804	2.13056	1.21e-05	6.57e-05	UDP-N-acetylmuramate dehydrogenase
E0699_RS02450	murG	476234	477325	-	1092	protein_coding	1081.45	234.019	4.62122	2.20845	3.16e-06	1.94e-05	undecaprenyldiphospho-muramoylpentapeptide beta-N-acetylglucosaminyltransferase
E0699_RS02455	spoVE	477446	478546	-	1101	protein_coding	178.137	158.694	1.12252	0.166426	0.748328	0.808624	stage V sporulation protein E
E0699_RS02460	-	478607	479962	-	1356	protein_coding	162.8	722.825	0.225227	-2.15086	4.77e-05	0.000231503	UDP-N-acetylmuramoyl-L-alanine--D-glutamate ligase
E0699_RS02465	-	479963	480937	-	975	protein_coding	50.8897	552.099	0.092175	-3.44222	4.54e-09	4.06e-08	phospho-N-acetylmuramoyl-pentapeptide-transferase
E0699_RS02470	-	481049	482533	-	1485	protein_coding	27.3875	458.218	0.0597696	-4.05976	9.75e-11	1.02e-09	UDP-N-acetylmuramoyl-L-alanyl-D-glutamate--2%2C6-diaminopimelate ligase
E0699_RS02475	-	482709	484649	-	1941	protein_coding	24.5403	90.3877	0.2715	-1.88299	0.00783815	0.0200124	stage V sporulation protein D
E0699_RS02480	-	484766	486916	-	2151	protein_coding	1166.16	413.726	2.81867	1.49496	0.00392866	0.0112091	penicillin-binding protein
E0699_RS02485	ftsL	486913	487266	-	354	protein_coding	363.512	76.7154	4.73844	2.24516	1.97e-05	0.00010286	cell division protein FtsL
E0699_RS02490	rsmH	487306	488241	-	936	protein_coding	660.024	105.476	6.25757	2.6461	1.17e-07	9.02e-07	16S rRNA (cytosine(1402)-N(4))-methyltransferase RsmH
E0699_RS02495	mraZ	488311	488742	-	432	protein_coding	856.521	156.021	5.48979	2.45719	1.21e-06	8.02e-06	division/cell wall cluster transcriptional repressor MraZ
E0699_RS02500	bshC	488868	490487	-	1620	protein_coding	70.4432	252.479	0.279006	-1.8412	0.000961532	0.00330154	bacillithiol biosynthesis cysteine-adding enzyme BshC
E0699_RS02505	-	490558	491454	-	897	protein_coding	22.621	53.8683	0.41993	-1.24262	0.0959231	0.159259	2-dehydropantoate 2-reductase
E0699_RS02510	-	491614	492096	+	483	protein_coding	3126.43	126.655	24.6847	4.62619	3.16e-22	6.77e-21	N-acetyltransferase
E0699_RS02515	gerR	492153	492734	-	582	protein_coding	193.081	77.8588	2.47989	1.30973	0.0223665	0.0479472	sporulation specific transcriptional regulator GerR
E0699_RS02520	rpmF	492880	493059	-	180	protein_coding	102.093	101.372	1.00711	0.0149261	0.98338	0.9866	50S ribosomal protein L32
E0699_RS02525	-	493081	493599	-	519	protein_coding	204.911	293.143	0.699012	-0.514902	0.369314	0.471562	DUF177 domain-containing protein
E0699_RS02530	-	493627	493812	+	186	protein_coding	3.06754	3.9762	0.771474	-0.379635	0.826656	0.872006	hypothetical protein
E0699_RS02535	-	493809	495056	+	1248	protein_coding	42.8353	131.875	0.324819	-1.62157	0.00708614	0.0184955	nucleotidyltransferase
E0699_RS02540	-	495073	496098	-	1026	protein_coding	135.192	132.617	1.01941	0.0274411	0.959233	0.970306	PDZ domain-containing protein
E0699_RS02545	-	496100	496882	-	783	protein_coding	50.4491	52.0166	0.969865	-0.0443186	0.944663	0.9596	patatin family protein
E0699_RS02550	spoVV	497063	498289	+	1227	protein_coding	18.5154	68.886	0.268783	-1.9019	0.0163182	0.0369922	dipicolinic acid transporter SpoVV
E0699_RS02555	coaD	498300	498785	-	486	protein_coding	20.4347	70.9809	0.28789	-1.81079	0.0216453	0.0468042	pantetheine-phosphate adenylyltransferase
E0699_RS02560	rsmD	498790	499344	-	555	protein_coding	12.2701	44.3864	0.27644	-1.85729	0.0287389	0.0588822	16S rRNA (guanine(966)-N(2))-methyltransferase RsmD
E0699_RS02565	-	499667	499939	-	273	protein_coding	13.859	33.2913	0.416295	-1.26861	0.134918	0.209668	YlbG family protein
E0699_RS02570	ricF	499994	500443	-	450	protein_coding	1600.99	390.338	4.10154	2.03648	4.89e-05	0.000237167	competence/sporulation regulator complex protein RicF
E0699_RS02575	-	500559	500798	-	240	protein_coding	336.658	5.0392	66.8078	6.0326	2.75e-22	5.92e-21	hypothetical protein
E0699_RS02580	-	500814	501212	-	399	protein_coding	1481.57	20.3449	72.8229	6.18529	2.48e-36	8.68e-35	hypothetical protein
E0699_RS02585	-	501444	502484	-	1041	protein_coding	72.693	188.187	0.38628	-1.37577	0.0166422	0.0375344	CAP domain-containing protein
E0699_RS02590	-	502568	503014	-	447	protein_coding	13.859	32.2731	0.429428	-1.22445	0.153048	0.232402	CBS domain-containing protein
E0699_RS02595	-	503154	503516	+	363	protein_coding	1119.31	312.087	3.58654	1.84325	0.00189429	0.0059269	hypothetical protein
E0699_RS02600	ctaG	503548	504441	-	894	protein_coding	278.311	137.282	2.02729	1.02028	0.0497212	0.0930199	cytochrome c oxidase assembly factor CtaG
E0699_RS02605	ctaF	504469	504801	-	333	protein_coding	252.64	249.729	1.01166	0.0157617	0.975456	0.982113	cytochrome c oxidase subunit IVB
E0699_RS02610	ctaE	504804	505427	-	624	protein_coding	195.992	129.96	1.5081	0.59147	0.311798	0.411768	cytochrome (ubi)quinol oxidase subunit III
E0699_RS02615	ctaD	505427	507295	-	1869	protein_coding	1460.96	1455.59	1.00369	0.00554038	0.991067	0.992313	cytochrome c oxidase subunit I
E0699_RS02620	ctaC	507328	508398	-	1071	protein_coding	282.167	106.036	2.66105	1.41251	0.0102586	0.0250674	cytochrome c oxidase subunit II
E0699_RS02625	-	508638	509555	-	918	protein_coding	889.522	1361.3	0.653437	-0.613734	0.242281	0.337887	protoheme IX farnesyltransferase
E0699_RS02630	ctaA	509910	510830	+	921	protein_coding	350.36	382.295	0.916465	-0.125757	0.81178	0.860154	heme A synthase CtaA
E0699_RS02635	pyc	511238	514684	-	3447	protein_coding	6057.95	3235.19	1.87252	0.904986	0.0572866	0.103668	pyruvate carboxylase
E0699_RS02640	ftsW	514759	515970	-	1212	protein_coding	82.6667	298.764	0.276695	-1.85831	0.00239197	0.0072616	cell division protein FtsW
E0699_RS02645	-	516176	516457	-	282	protein_coding	30.2347	55.1244	0.548482	-0.858354	0.25555	0.353545	YlaN family protein
E0699_RS02650	glsA	516555	517484	-	930	protein_coding	24.32	40.4094	0.601839	-0.730255	0.336837	0.438208	glutaminase A
E0699_RS02655	-	517587	518072	+	486	protein_coding	64.6386	332.762	0.194248	-2.36546	3.51e-05	0.00017417	hypothetical protein
E0699_RS02660	-	518076	519404	-	1329	protein_coding	76.8451	101.488	0.757186	-0.397579	0.534941	0.626283	PhoH family protein
E0699_RS02665	-	519559	520188	+	630	protein_coding	229.891	36.2463	6.34249	2.66135	9.73e-06	5.4e-05	YhcN/YlaJ family sporulation lipoprotein
E0699_RS02670	-	520271	520480	+	210	protein_coding	4.54622	19.7895	0.22973	-2.11292	0.0792165	0.13637	YlaI family protein
E0699_RS02675	-	520536	520853	-	318	protein_coding	124.557	345.066	0.360966	-1.46787	0.00892067	0.0223045	membrane protein
E0699_RS02680	typA	520910	522748	-	1839	protein_coding	535.433	1651.29	0.324252	-1.62446	0.00135953	0.00445314	translational GTPase TypA
E0699_RS02685	-	522861	523049	+	189	protein_coding	16.596	44.0213	0.377	-1.3965	0.0834669	0.142072	YlaF family protein
E0699_RS02690	-	523322	523933	+	612	protein_coding	38.2891	32.1789	1.18988	0.247887	0.730976	0.7944	hypothetical protein
E0699_RS02695	sigQ	523973	524266	-	294	protein_coding	0	28.4796	0	-5.66061	0.000829649	0.00290888	anti-SigP sigma factor SigQ
E0699_RS02705	-	524783	525052	-	270	protein_coding	1.58885	5.1319	0.309602	-1.73709	0.398956	0.501117	hypothetical protein
E0699_RS02710	-	525042	526982	-	1941	protein_coding	7.39344	84.9769	0.0870052	-3.49137	0.000252844	0.00102973	hypothetical protein
E0699_RS02715	nprE	527267	528832	+	1566	protein_coding	497.555	1303.48	0.381712	-1.38981	0.00462368	0.0128399	neutral metalloprotease NprE
E0699_RS02720	-	529183	530103	+	921	protein_coding	46.1232	39.811	1.15855	0.21035	0.749428	0.809155	class I SAM-dependent methyltransferase
E0699_RS02725	-	530505	530720	+	216	protein_coding	1.47869	10.4488	0.141517	-2.77804	0.133028	0.20746	helix-turn-helix transcriptional regulator
E0699_RS02730	-	530912	531247	-	336	protein_coding	2.95737	0.878365	3.36691	1.75009	0.441055	1	hypothetical protein
E0699_RS02735	-	531846	532082	+	237	protein_coding	33.4124	28.2521	1.18265	0.245973	0.735075	0.797766	helix-turn-helix domain-containing protein
E0699_RS02740	-	532219	532770	-	552	protein_coding	58.7238	24.0886	2.43783	1.27973	0.0607932	0.108876	site-specific integrase
E0699_RS02745	-	533102	533827	-	726	protein_coding	0	9.52335	0	-4.08235	0.040141	0.0781054	helix-turn-helix domain-containing protein
E0699_RS02750	-	533988	535034	-	1047	protein_coding	27.2773	38.558	0.707436	-0.497112	0.525793	0.619068	tyrosine-type recombinase/integrase
E0699_RS02755	-	535205	535567	-	363	protein_coding	2527.74	750.41	3.36848	1.75233	0.000793639	0.00279988	iron-sulfur cluster assembly accessory protein
E0699_RS02760	-	535646	536500	-	855	protein_coding	1198.51	60.0602	19.9551	4.31686	4.83e-18	8.62e-17	diaminopimelate epimerase
E0699_RS02765	-	536623	537837	-	1215	protein_coding	10.5711	58.3038	0.181311	-2.45242	0.0042186	0.0118999	NupC/NupG family nucleoside CNT transporter
E0699_RS02770	-	537974	538210	-	237	protein_coding	10.461	9.43179	1.10912	0.159137	0.888516	0.918733	YuzB family protein
E0699_RS02775	-	538473	539540	+	1068	protein_coding	270.447	197.275	1.37092	0.454868	0.414468	0.516529	NAD(P)/FAD-dependent oxidoreductase
E0699_RS02780	-	539566	539892	-	327	protein_coding	6.02491	43.9278	0.137155	-2.84916	0.00471999	0.0130644	YuzD family protein
E0699_RS02785	-	540090	540326	+	237	protein_coding	4136.37	443.346	9.32989	3.22229	4.69e-09	4.18e-08	NifU family protein
E0699_RS02790	-	540369	542342	-	1974	protein_coding	83.0438	309.006	0.268745	-1.89717	0.000440573	0.00167124	S9 family peptidase
E0699_RS02795	-	542449	543378	-	930	protein_coding	1421.8	104.499	13.6059	3.76579	3.04e-14	4.28e-13	homoserine kinase
E0699_RS02800	-	543375	544433	-	1059	protein_coding	1211.21	126.783	9.55338	3.2554	2.18e-11	2.45e-10	threonine synthase
E0699_RS02805	-	544433	545734	-	1302	protein_coding	305.495	116.883	2.61368	1.38486	0.00851712	0.0214571	homoserine dehydrogenase
E0699_RS02810	cotNH	545935	546954	-	1020	protein_coding	36.4799	53.4933	0.681953	-0.550617	0.430893	0.531345	spore coat-associated protein CotNH
E0699_RS02815	-	547107	547607	+	501	protein_coding	309.601	27.7844	11.143	3.47119	3.58e-08	2.88e-07	phosphatidylglycerophosphatase A
E0699_RS02820	nucF	547634	548404	-	771	protein_coding	24.4301	119.109	0.205107	-2.28362	0.00057518	0.00211019	5' nucleotidase NucF
E0699_RS02825	-	548433	548867	-	435	protein_coding	4.54622	53.7802	0.0845334	-3.55147	0.00103588	0.00352943	DUF86 domain-containing protein
E0699_RS02830	-	548891	549166	-	276	protein_coding	0	79.1563	0	-7.13388	6.68e-06	3.83e-05	YutD family protein
E0699_RS02835	-	549279	549911	+	633	protein_coding	87.7002	26.7252	3.28155	1.71173	0.00515419	0.0140035	hypothetical protein
E0699_RS02840	lipA	549927	550823	-	897	protein_coding	1460.23	1117.66	1.30651	0.38574	0.45137	0.551137	lipoyl synthase
E0699_RS02845	-	551058	552038	+	981	protein_coding	201.135	75.1288	2.67721	1.41936	0.0156405	0.0356997	M23 family metallopeptidase
E0699_RS02850	yunB	552066	552833	-	768	protein_coding	2843.45	59.281	47.9656	5.5852	2.42e-31	7.3e-30	sporulation protein YunB
E0699_RS02855	-	552906	553211	-	306	protein_coding	40517.5	269.921	150.108	7.23039	1.91e-46	9.17e-45	YunC family protein
E0699_RS02860	-	553276	554664	-	1389	protein_coding	1168.15	899.845	1.29817	0.376491	0.459247	0.557337	bifunctional metallophosphatase/5'-nucleotidase
E0699_RS02865	-	554684	555505	-	822	protein_coding	197.911	340.997	0.58039	-0.784755	0.140741	0.216687	sulfite exporter TauE/SafE family protein
E0699_RS02870	-	555523	556371	-	849	protein_coding	92.293	218.312	0.422758	-1.23842	0.0367534	0.072398	DUF72 domain-containing protein
E0699_RS02875	-	556409	556756	-	348	protein_coding	3.1777	4.02217	0.790046	-0.372154	0.836483	0.879544	hypothetical protein
E0699_RS02880	-	556853	558193	-	1341	protein_coding	102.818	98.2451	1.04654	0.06368	0.916864	0.938784	allantoinase
E0699_RS02885	pucR	558368	559963	+	1596	protein_coding	79.9127	164.753	0.485045	-1.03916	0.0871681	0.147006	purine catabolism transcriptional regulator PucR
E0699_RS02890	pucJ	560108	561457	+	1350	protein_coding	64.9055	44.1558	1.46992	0.558784	0.401586	0.503151	uric acid permease PucJ
E0699_RS02895	pucK	561463	562755	+	1293	protein_coding	42.615	54.6463	0.779833	-0.358838	0.616037	0.697265	uric acid permease PucK
E0699_RS02900	pucL	562768	564252	+	1485	protein_coding	77.6163	50.0254	1.55154	0.633221	0.318937	0.419388	urate oxidase
E0699_RS02905	uraH	564252	564596	+	345	protein_coding	22.9514	25.5672	0.897691	-0.158521	0.8457	0.886194	hydroxyisourate hydrolase
E0699_RS02910	yuzJ	565020	565151	+	132	protein_coding	3.06754	4.66916	0.656978	-0.615789	0.722701	0.787125	YhzE/YjcZ family sporulation protein YuzJ
E0699_RS02915	pucE	565358	565879	-	522	protein_coding	812.931	65.1427	12.4792	3.63872	9.13e-11	9.62e-10	xanthine dehydrogenase subunit E
E0699_RS02920	pucD	565870	568107	-	2238	protein_coding	5815.23	174.25	33.3728	5.0596	6.76e-18	1.19e-16	xanthine dehydrogenase subunit D
E0699_RS02925	pucC	568108	568941	-	834	protein_coding	246.788	30.6064	8.06329	3.00584	1.23e-06	8.14e-06	xanthine dehydrogenase subunit C
E0699_RS02930	pucB	568938	569555	-	618	protein_coding	21.5829	13.038	1.65539	0.719	0.415815	0.517859	xanthine dehydrogenase accessory protein PucB
E0699_RS02935	-	569552	570544	-	993	protein_coding	45.0852	54.6931	0.82433	-0.285992	0.694469	0.763045	XdhC family protein
E0699_RS02940	pucG	570771	572021	-	1251	protein_coding	38.8399	148.273	0.261949	-1.93983	0.00357056	0.0102906	(S)-ureidoglycine--glyoxylate transaminase
E0699_RS02945	allC	572038	573276	-	1239	protein_coding	9.20261	98.3367	0.0935827	-3.42011	9.5e-05	0.000432089	allantoate deiminase
E0699_RS02950	-	573499	573636	+	138	protein_coding	16.9265	2.21909	7.6277	2.90423	0.00954525	0.0235995	hypothetical protein
E0699_RS02955	-	573719	574585	+	867	protein_coding	51.771	54.0013	0.958701	-0.069106	0.927421	0.94643	ribonuclease
E0699_RS02960	ugpC	574764	575867	-	1104	protein_coding	73.5107	173.474	0.423756	-1.23928	0.0323804	0.0647121	sn-glycerol-3-phosphate ABC transporter ATP-binding protein UgpC
E0699_RS02965	frlR	576049	576777	+	729	protein_coding	139.471	55.9514	2.49272	1.3165	0.0252439	0.0528913	transcriptional regulator FrlR
E0699_RS02970	-	576802	577656	-	855	protein_coding	61.571	110.548	0.556964	-0.847058	0.166346	0.249081	fructoselysine 6-kinase
E0699_RS02980	-	578569	579447	-	879	protein_coding	13.6387	34.5351	0.394922	-1.33647	0.140341	0.216323	sugar ABC transporter permease
E0699_RS02985	-	579505	580773	-	1269	protein_coding	18.5154	37.4016	0.495043	-1.0215	0.226695	0.3203	carbohydrate ABC transporter substrate-binding protein
E0699_RS02990	-	580854	581840	-	987	protein_coding	10.7915	36.7546	0.293609	-1.77552	0.0570418	0.103319	SIS domain-containing protein
E0699_RS02995	-	582056	582430	-	375	protein_coding	183.455	67.2373	2.72847	1.4488	0.0105737	0.0256798	nucleotide excision repair endonuclease
E0699_RS03000	-	582533	583651	-	1119	protein_coding	257.012	189.078	1.35929	0.443335	0.381849	0.48421	FAD-binding oxidoreductase
E0699_RS03005	sspG	583810	583956	+	147	protein_coding	58.9907	1.71038	34.4899	5.04846	2.46e-08	2.04e-07	acid-soluble spore protein SspG
E0699_RS03010	-	583956	584231	+	276	protein_coding	12244.6	7.39734	1655.27	10.6745	1.48e-82	2.11e-80	hypothetical protein
E0699_RS03015	glxB	584295	584678	-	384	protein_coding	200.051	83.7948	2.38739	1.25658	0.0290758	0.0593892	methylglyoxalase
E0699_RS03020	-	584788	585066	-	279	protein_coding	174.472	30.3804	5.74293	2.52244	9.81e-06	5.44e-05	helix-turn-helix transcriptional regulator
E0699_RS03025	sufB	585336	586733	-	1398	protein_coding	9017.24	7988.16	1.12883	0.174849	0.727647	0.791215	Fe-S cluster assembly protein SufB
E0699_RS03030	sufU	586754	587197	-	444	protein_coding	662.211	482.038	1.37377	0.458272	0.369388	0.471562	iron-sulfur cluster assembly scaffold protein SufU
E0699_RS03035	sufS	587187	588407	-	1221	protein_coding	4100.53	2692.51	1.52294	0.606879	0.225209	0.319106	cysteine desulfurase SufS
E0699_RS03040	sufD	588407	589720	-	1314	protein_coding	5747.53	3863.66	1.48759	0.572979	0.254627	0.352513	Fe-S cluster assembly protein SufD
E0699_RS03045	sufC	589738	590523	-	786	protein_coding	821.646	939.608	0.874457	-0.193711	0.732411	0.795652	Fe-S cluster assembly ATPase SufC
E0699_RS03055	-	590717	590854	-	138	protein_coding	100.191	100.527	0.99665	-0.00595003	0.991642	0.992639	hypothetical protein
E0699_RS03065	metQ	591510	592334	-	825	protein_coding	92.2464	252.249	0.365695	-1.45201	0.00836194	0.0211062	methionine ABC transporter substrate-binding lipoprotein MetQ
E0699_RS03070	metP	592348	593016	-	669	protein_coding	6.13507	48.1339	0.127459	-2.97353	0.00269117	0.0080533	methionine ABC transporter permease MetP
E0699_RS03075	-	593009	594034	-	1026	protein_coding	30.8957	63.3407	0.48777	-1.04152	0.143594	0.220145	methionine ABC transporter ATP-binding protein
E0699_RS03080	-	594361	594705	-	345	protein_coding	58.0629	45.5922	1.27353	0.350072	0.576124	0.662442	hypothetical protein
E0699_RS03085	-	594812	595132	-	321	protein_coding	13.859	22.2407	0.623137	-0.686215	0.44241	0.542191	thioredoxin family protein
E0699_RS03090	-	595134	595574	-	441	protein_coding	27.1672	32.3198	0.840573	-0.244286	0.749975	0.809526	toprim domain-containing protein
E0699_RS03095	-	595574	595810	-	237	protein_coding	1279.96	34.6381	36.9522	5.21206	4.09e-18	7.37e-17	YusG family protein
E0699_RS03100	gcvH	595866	596249	-	384	protein_coding	130.095	342.184	0.38019	-1.3948	0.00746546	0.0192459	glycine cleavage system protein GcvH
E0699_RS03105	-	596316	596672	-	357	protein_coding	12.4905	21.2688	0.587266	-0.781714	0.410543	0.512278	arsenate reductase family protein
E0699_RS03110	fadE	596783	598567	-	1785	protein_coding	9203.79	292.279	31.4897	4.9769	1e-19	1.92e-18	acyl-CoA dehydrogenase FadE
E0699_RS03115	-	598585	599760	-	1176	protein_coding	4767.98	209.414	22.7681	4.50897	3.41e-17	5.68e-16	acetyl-CoA C-acetyltransferase
E0699_RS03120	-	599771	602140	-	2370	protein_coding	5437.81	352.335	15.4337	3.94801	7.68e-14	1.05e-12	3-hydroxyacyl-CoA dehydrogenase
E0699_RS03125	-	602315	602461	+	147	protein_coding	130.141	15.2099	8.55635	3.08914	9.32e-06	5.2e-05	YuzL family protein
E0699_RS03130	-	602486	603394	-	909	protein_coding	3757.21	90.154	41.6754	5.37911	1.17e-23	2.68e-22	proline dehydrogenase
E0699_RS03135	-	603488	603733	+	246	protein_coding	92.5769	4.39144	21.0812	4.36201	1.52e-07	1.15e-06	hypothetical protein
E0699_RS03140	-	603746	604078	+	333	protein_coding	2098.24	6.28684	333.751	8.37419	2.06e-09	1.91e-08	spore coat protein
E0699_RS03145	-	604237	604704	+	468	protein_coding	4.43606	20.0197	0.221585	-2.14399	0.0855695	0.144785	MarR family transcriptional regulator
E0699_RS03150	-	604701	606326	+	1626	protein_coding	106.326	100.376	1.05927	0.0805675	0.890387	0.919259	MFS transporter
E0699_RS03155	-	606362	606745	-	384	protein_coding	1.58885	32.4099	0.0490236	-4.40077	0.00757871	0.0195126	tautomerase family protein
E0699_RS03160	-	606764	607504	-	741	protein_coding	7.61376	53.4914	0.142336	-2.80922	0.00343054	0.00995901	SDR family NAD(P)-dependent oxidoreductase
E0699_RS03165	-	607638	608525	+	888	protein_coding	222.625	87.3458	2.54878	1.34862	0.012884	0.0303292	LysR family transcriptional regulator
E0699_RS03170	-	608545	608790	-	246	protein_coding	12.0498	23.7208	0.507985	-0.965354	0.299301	0.398302	YusU family protein
E0699_RS03175	-	608858	609685	-	828	protein_coding	959.113	241.203	3.97638	1.99221	0.000112334	0.000498802	ABC transporter ATP-binding protein
E0699_RS03180	-	609903	610340	-	438	protein_coding	7.5036	73.7424	0.101754	-3.27898	0.000466802	0.00176569	hypothetical protein
E0699_RS03185	-	610450	612246	-	1797	protein_coding	310.923	141.487	2.19753	1.13503	0.0260169	0.0542541	M3 family oligoendopeptidase
E0699_RS03190	-	613877	615073	-	1197	protein_coding	30.5652	51.9672	0.588163	-0.766514	0.285398	0.384285	hypothetical protein
E0699_RS03195	-	615070	615795	-	726	protein_coding	58.5035	66.1735	0.884093	-0.178053	0.778651	0.832359	ABC transporter ATP-binding protein
E0699_RS03200	-	615853	616959	-	1107	protein_coding	78.0569	71.9459	1.08494	0.117368	0.840608	0.882604	methyltransferase domain-containing protein
E0699_RS03205	-	616989	618230	-	1242	protein_coding	245.136	45.4467	5.39393	2.42718	4.53e-05	0.000220602	MFS transporter
E0699_RS03210	-	618220	618744	-	525	protein_coding	39.878	13.9642	2.85573	1.5135	0.0390999	0.0764906	GNAT family N-acetyltransferase
E0699_RS03215	-	618744	620078	-	1335	protein_coding	206.627	102.233	2.02113	1.01399	0.0562555	0.102407	glutathionylspermidine synthase family protein
E0699_RS03220	-	620075	621367	-	1293	protein_coding	192.39	70.8787	2.71436	1.43758	0.015199	0.034892	hypothetical protein
E0699_RS03225	-	621375	622658	-	1284	protein_coding	129.277	61.2661	2.11009	1.07608	0.0534543	0.0984319	hypothetical protein
E0699_RS03230	-	622670	623932	-	1263	protein_coding	268.685	220.339	1.21941	0.286248	0.574089	0.660866	aminotransferase class I/II-fold pyridoxal phosphate-dependent enzyme
E0699_RS03240	mrgA	625678	626139	+	462	protein_coding	3273.04	136.888	23.9104	4.58082	1.36e-15	2.08e-14	metalloregulation DNA-binding stress protein MgrA
E0699_RS03245	htrB	626183	627559	-	1377	protein_coding	1924.92	1038.07	1.85434	0.890938	0.0792408	0.13637	serine protease Do-like protein HtrB
E0699_RS03250	cssR	627837	628514	+	678	protein_coding	65.1894	90.6355	0.719248	-0.478581	0.452931	0.552027	secretion stress-responsive two-component system response regulator CssR
E0699_RS03255	cssS	628511	629866	+	1356	protein_coding	228.209	240.454	0.949076	-0.0760197	0.884678	0.916668	secretion stress-responsive two-component system sensor histidine kinase CssS
E0699_RS03260	-	629894	630058	-	165	protein_coding	87.9671	285.002	0.308655	-1.69277	0.00437285	0.0122483	hypothetical protein
E0699_RS03265	-	630226	631101	+	876	protein_coding	649.517	190.295	3.41322	1.7716	0.00112727	0.00380262	TetR/AcrR family transcriptional regulator
E0699_RS03270	fumC	631141	632529	-	1389	protein_coding	946.25	1689.36	0.560122	-0.836319	0.105835	0.17255	class II fumarate hydratase
E0699_RS03275	-	632596	632781	-	186	protein_coding	0	5.13152	0	-3.1907	0.16226	1	YvzF family protein
E0699_RS03280	gerAA	632900	634348	+	1449	protein_coding	64.1979	32.2241	1.99223	0.990959	0.148052	0.225935	spore germination receptor protein GerAA
E0699_RS03285	gerAB	634317	635414	+	1098	protein_coding	11.9397	22.7475	0.524878	-0.915822	0.352276	0.454083	spore germination receptor protein GerAB
E0699_RS03290	gerAC	635411	636526	+	1116	protein_coding	69.5619	45.9079	1.51525	0.599666	0.39947	0.501504	spore germination receptor protein GerAC
E0699_RS03295	liaR	636534	637169	-	636	protein_coding	515.926	255.854	2.01648	1.01262	0.0468141	0.0885799	two-component system response regulator LiaR
E0699_RS03300	liaS	637147	638229	-	1083	protein_coding	235.209	212.757	1.10553	0.145555	0.778447	0.832359	two-component system sensor histidine kinase LiaS
E0699_RS03305	liaF	638226	638951	-	726	protein_coding	63.8674	98.4956	0.648429	-0.621601	0.306962	0.406324	LiaRS two-component regulatory system accessory protein LiaF
E0699_RS03310	-	638985	639857	-	873	protein_coding	67.3756	51.5102	1.30801	0.387471	0.522194	0.615876	DUF4097 domain-containing protein
E0699_RS03315	-	639958	640635	-	678	protein_coding	733.577	66.537	11.0251	3.463	1.54e-10	1.58e-09	PspA/IM30 family protein
E0699_RS03320	liaI	640662	641042	-	381	protein_coding	101.873	17.8006	5.72299	2.51702	0.000573127	0.00210781	cell envelope stress-induced membrane anchor protein LiaI
E0699_RS03325	-	641204	642472	-	1269	protein_coding	134.798	134.505	1.00218	0.00509252	0.992843	0.993591	MFS transporter
E0699_RS03330	-	642649	643230	-	582	protein_coding	72.7396	68.5232	1.06153	0.0886515	0.885848	0.917313	cob(I)yrinic acid a%2Cc-diamide adenosyltransferase
E0699_RS03335	-	643253	644581	-	1329	protein_coding	146.975	75.4605	1.94771	0.959583	0.0904305	0.151721	ATP-binding cassette domain-containing protein
E0699_RS03340	-	644581	645642	-	1062	protein_coding	78.3874	54.5601	1.43672	0.520974	0.38253	0.484611	iron ABC transporter permease
E0699_RS03345	-	645605	646549	-	945	protein_coding	43.8734	108.618	0.403923	-1.30203	0.0400476	0.0779616	ABC transporter substrate-binding protein
E0699_RS03350	-	646947	647738	+	792	protein_coding	88.5179	140.899	0.628235	-0.668913	0.239449	0.334758	SDR family oxidoreductase
E0699_RS03355	-	647775	648653	-	879	protein_coding	282.874	292.791	0.966132	-0.0500591	0.92011	0.940174	SMP-30/gluconolactonase/LRE family protein
E0699_RS03360	yvrG	648725	650467	-	1743	protein_coding	231.324	273.416	0.84605	-0.241091	0.630064	0.709111	two-component system sensor histidine kinase YvrG
E0699_RS03365	yvrH	650464	651177	-	714	protein_coding	7.83408	23.0723	0.339545	-1.57734	0.130934	0.204915	two-component system response regulator YvrH
E0699_RS03370	rsoA	651329	651568	-	240	protein_coding	0	46.2775	0	-6.36095	0.000119775	0.000527724	sigma-O factor regulator RsoA
E0699_RS03380	-	652303	652455	+	153	protein_coding	3.1777	5.59388	0.568067	-0.849769	0.621535	0.702028	YvrJ family protein
E0699_RS03385	oxdC	652576	653733	+	1158	protein_coding	1888.68	3422.03	0.551917	-0.857572	0.0949903	0.157973	oxalate decarboxylase
E0699_RS03390	rsiO	653794	654204	+	411	protein_coding	0	13.038	0	-4.53365	0.014342	0.0332311	acid stress-sensitive anti sigma factor RsiO
E0699_RS03395	-	654237	655466	-	1230	protein_coding	538.471	138.482	3.88838	1.95855	7.62e-05	0.000351668	ABC transporter permease
E0699_RS03400	-	655459	656148	-	690	protein_coding	152.118	42.7691	3.55674	1.82851	0.00106417	0.00361037	ABC transporter ATP-binding protein
E0699_RS03405	-	656132	657325	-	1194	protein_coding	70.333	113.547	0.619416	-0.691833	0.274919	0.374104	efflux RND transporter periplasmic adaptor subunit
E0699_RS03410	-	657496	658305	-	810	protein_coding	108.402	85.3933	1.26944	0.343264	0.569127	0.656673	ABC transporter ATP-binding protein
E0699_RS03415	-	658321	659331	-	1011	protein_coding	59.7619	43.7378	1.36637	0.447869	0.491979	0.588873	iron ABC transporter permease
E0699_RS03420	-	659331	660485	-	1155	protein_coding	7.61376	56.4031	0.134988	-2.88584	0.00281177	0.00833901	iron ABC transporter permease
E0699_RS03425	-	660583	661530	+	948	protein_coding	57.8425	96.4095	0.599967	-0.734432	0.220481	0.313576	iron-hydroxamate ABC transporter substrate-binding protein
E0699_RS03435	-	661764	663173	-	1410	protein_coding	25.9088	115.214	0.224875	-2.15095	0.00207729	0.00641385	amino acid permease
E0699_RS03445	sspJ	663573	663713	-	141	protein_coding	569.181	6.38069	89.2036	6.47167	6.86e-26	1.74e-24	small%2C acid-soluble spore protein%2C SspJ family
E0699_RS03450	-	663880	664362	+	483	protein_coding	4.43606	18.6793	0.237485	-2.04373	0.103136	0.16919	metal-dependent hydrolase
E0699_RS03455	-	664462	666315	+	1854	protein_coding	131.243	165.954	0.790839	-0.33754	0.525802	0.619068	LTA synthase family protein
E0699_RS03460	-	666343	667269	-	927	protein_coding	1356.08	744.274	1.82201	0.865454	0.0973353	0.161267	excisionase family DNA-binding protein
E0699_RS03465	modA	667380	668162	+	783	protein_coding	10.5711	60.3839	0.175066	-2.50311	0.0034895	0.0100861	molybdate ABC transporter substrate-binding protein
E0699_RS03470	modB	668134	668826	+	693	protein_coding	18.4052	36.945	0.498179	-1.00608	0.200301	0.289976	molybdate ABC transporter permease subunit
E0699_RS03475	pgoN	668857	669687	-	831	protein_coding	239.471	1820.69	0.131528	-2.92523	2e-07	1.47e-06	glyoxal/methylglyoxal reductase
E0699_RS03480	yvgO	669910	670395	+	486	protein_coding	442.572	1028.6	0.430265	-1.21584	0.0212952	0.0461472	stress response protein YvgO
E0699_RS03485	-	670440	672452	-	2013	protein_coding	4849.42	479.911	10.1048	3.33724	3e-11	3.3e-10	Na+/H+ antiporter
E0699_RS03490	cysI	672707	674422	-	1716	protein_coding	316.223	318.279	0.99354	-0.00878404	0.986077	0.988311	assimilatory sulfite reductase (NADPH) hemoprotein subunit
E0699_RS03495	-	674448	676265	-	1818	protein_coding	166.024	220.609	0.752571	-0.408926	0.433931	0.534265	assimilatory sulfite reductase (NADPH) flavoprotein subunit
E0699_RS03500	helD	676436	678760	-	2325	protein_coding	357.864	177.862	2.01203	1.00756	0.0619426	0.110735	DNA helicase IV
E0699_RS03505	-	679338	679772	+	435	protein_coding	69.1848	222.116	0.311481	-1.68321	0.00617835	0.0164605	hypothetical protein
E0699_RS03510	-	679881	680492	-	612	protein_coding	4.65639	55.8492	0.0833743	-3.59997	0.00106121	0.00360647	trimeric intracellular cation channel family protein
E0699_RS03515	-	680678	681094	-	417	protein_coding	10.5711	105.848	0.0998707	-3.31026	4.8e-05	0.000233056	disulfide bond formation protein B
E0699_RS03520	bdbD	681099	681767	-	669	protein_coding	82.9336	1143.14	0.072549	-3.78562	6.68e-12	7.78e-11	disulfide bond formation protein BdbD
E0699_RS03525	cadA	681887	683995	-	2109	protein_coding	1623.66	1578.93	1.02833	0.0402314	0.938118	0.953925	cadmium-translocating P-type ATPase
E0699_RS03530	-	684156	686567	-	2412	protein_coding	4720.62	133.897	35.2557	5.13894	7.79e-19	1.45e-17	copper-translocating P-type ATPase
E0699_RS03535	copZ	686651	686860	-	210	protein_coding	163.414	14.0542	11.6274	3.5277	4.58e-07	3.25e-06	copper chaperone CopZ
E0699_RS03540	csoR	686936	687241	-	306	protein_coding	7.72392	12.4369	0.621047	-0.697053	0.541146	0.631708	copper-sensing transcriptional repressor CsoR
E0699_RS03545	iolW	687369	688445	+	1077	protein_coding	82.2727	327.803	0.250982	-1.99234	0.000261878	0.00106218	scyllo-inositol 2-dehydrogenase
E0699_RS03555	-	689253	691139	-	1887	protein_coding	28.8662	126.868	0.22753	-2.13209	0.0015672	0.0050503	FUSC family protein
E0699_RS03565	-	691703	692062	-	360	protein_coding	5.91475	46.8839	0.126157	-2.95347	0.00421785	0.0118999	multidrug efflux SMR transporter
E0699_RS03570	-	692059	692631	-	573	protein_coding	0	27.0022	0	-5.58254	0.000920306	0.00318746	TetR/AcrR family transcriptional regulator
E0699_RS03575	-	692742	693536	-	795	protein_coding	726.815	81.3355	8.93601	3.1602	1.6e-10	1.65e-09	SDR family oxidoreductase
E0699_RS03580	-	694046	694234	+	189	protein_coding	514.494	544.961	0.944094	-0.0821893	0.88791	0.918513	hypothetical protein
E0699_RS03585	-	694396	695979	+	1584	protein_coding	27.4977	621.553	0.0442402	-4.49649	5.94e-13	7.56e-12	hypothetical protein
E0699_RS03590	-	695994	696383	+	390	protein_coding	9.09245	257.719	0.0352805	-4.81391	5.23e-09	4.63e-08	hypothetical protein
E0699_RS03595	-	696726	697328	+	603	protein_coding	23.0616	127.026	0.18155	-2.46346	0.000269578	0.00108787	hypothetical protein
E0699_RS03600	-	697368	698309	-	942	protein_coding	11.1219	40.871	0.272123	-1.88548	0.327779	0.42875	LysM peptidoglycan-binding domain-containing protein
E0699_RS03605	-	698351	698773	-	423	protein_coding	1.58885	27.9234	0.0569002	-4.1861	0.0132144	0.0309424	holin family protein
E0699_RS03615	-	698994	699211	-	218	protein_coding	4.43606	4.90053	0.90522	-0.127889	0.936508	0.953075	hypothetical protein
E0699_RS03620	-	699212	699343	+	132	protein_coding	0	1.20244	0	-1.08726	0.769658	1	23S ribosomal RNA;start_range=.,1
E0699_RS03735	glgB	701692	703575	+	1884	protein_coding	52.3049	78.9697	0.662341	-0.587972	0.427007	0.52737	1%2C4-alpha-glucan branching enzyme
E0699_RS03740	-	703572	704714	+	1143	protein_coding	32.2642	69.0288	0.467402	-1.10012	0.108255	0.175491	glucose-1-phosphate adenylyltransferase
E0699_RS03745	glgD	704738	705769	+	1032	protein_coding	39.3272	59.7365	0.658344	-0.598903	0.383702	0.485524	glucose-1-phosphate adenylyltransferase subunit GlgD
E0699_RS03750	glgA	705766	707220	+	1455	protein_coding	25.7987	55.3401	0.466184	-1.09854	0.152321	0.231652	glycogen synthase GlgA
E0699_RS03755	-	707207	709603	+	2397	protein_coding	195.992	129.96	1.5081	0.59147	0.311798	0.411768	glycogen/starch/alpha-glucan phosphorylase
E0699_RS03760	-	709634	710101	-	468	protein_coding	27.2773	28.6673	0.951513	-0.0672585	0.929624	0.948436	TspO/MBR family protein
E0699_RS03765	cotI	710181	711254	-	1074	protein_coding	2199.05	55.5243	39.6051	5.30405	3.51e-21	7.11e-20	spore coat kinase CotI
E0699_RS03770	cotSA	711444	712577	+	1134	protein_coding	1275.81	22.2836	57.2534	5.83073	1.83e-24	4.33e-23	spore coat protein CotSA
E0699_RS03775	cotS	712592	713647	+	1056	protein_coding	2140.82	29.4067	72.8006	6.18343	1.29e-36	4.63e-35	spore coat protein CotS
E0699_RS03780	-	713649	714077	+	429	protein_coding	1551	19.3256	80.2566	6.31889	2.16e-30	6.28e-29	hypothetical protein
E0699_RS03785	-	714165	715373	-	1209	protein_coding	7140.48	26.1667	272.884	8.08467	2.55e-43	1.06e-41	glycosyltransferase family 4 protein
E0699_RS03790	-	715376	716326	-	951	protein_coding	4028.15	13.0832	307.888	8.25156	1.45e-42	5.9e-41	NAD-dependent epimerase/dehydratase family protein
E0699_RS03795	-	716323	717609	-	1287	protein_coding	5421.53	26.4452	205.01	7.67335	3.12e-43	1.28e-41	UDP-glucose/GDP-mannose dehydrogenase family protein
E0699_RS03800	-	717781	718599	+	819	protein_coding	391.653	53.3056	7.34732	2.87394	6.89e-07	4.77e-06	UTP--glucose-1-phosphate uridylyltransferase
E0699_RS03805	-	718608	719327	-	720	protein_coding	186.726	27.2772	6.84548	2.77095	8.68e-06	4.86e-05	yteA family sporulation protein
E0699_RS03815	menF	719617	721032	+	1416	protein_coding	68.5238	55.6703	1.23089	0.301054	0.621655	0.702028	isochorismate synthase MenF
E0699_RS03820	menD	721029	722768	+	1740	protein_coding	488.997	100.299	4.87537	2.28657	7.41e-06	4.22e-05	2-succinyl-5-enolpyruvyl-6-hydroxy-3-cyclohexene-1-carboxylic-acid synthase
E0699_RS03825	menH	722756	723580	+	825	protein_coding	109.77	82.872	1.32458	0.408374	0.513505	0.608717	2-succinyl-6-hydroxy-2%2C4-cyclohexadiene-1-carboxylate synthase
E0699_RS03830	menB	723615	724430	+	816	protein_coding	94.6064	118.792	0.796402	-0.331208	0.575538	0.661961	1, 4-dihydroxy-2-naphthoyl-CoA synthase
E0699_RS03835	menE	724521	725981	+	1461	protein_coding	209.016	230.846	0.905434	-0.141335	0.804681	0.855152	o-succinylbenzoate--CoA ligase
E0699_RS03840	menC	725978	727093	+	1116	protein_coding	258.114	211.221	1.22201	0.288884	0.565466	0.653584	o-succinylbenzoate synthase
E0699_RS03845	mntA	727373	728293	+	921	protein_coding	908.054	251.244	3.61423	1.85422	0.000425537	0.00162309	manganese ABC transporter substrate-binding protein/adhesin MntA
E0699_RS03850	mntB	728312	729064	+	753	protein_coding	809.499	128.971	6.27658	2.65097	1.78e-07	1.32e-06	manganese ABC transporter ATP-binding protein MntB
E0699_RS03855	mntC	729070	730377	+	1308	protein_coding	889.348	136.879	6.49731	2.70094	1.18e-07	9.08e-07	manganese ABC transporter permease MntC
E0699_RS03860	mntD	730367	731254	+	888	protein_coding	1022.46	156.054	6.552	2.71175	1.21e-08	1.03e-07	manganese ABC transporter permease MntD
E0699_RS03865	-	731273	731431	-	159	protein_coding	296.043	11.0027	26.9063	4.735	1.4e-11	1.6e-10	DUF1540 domain-containing protein
E0699_RS03870	-	731485	732525	-	1041	protein_coding	159.118	43.6451	3.64572	1.8652	0.00216095	0.00663613	cytochrome d ubiquinol oxidase subunit II
E0699_RS03875	-	732569	733900	-	1332	protein_coding	63.3166	41.6551	1.52002	0.605217	0.405098	0.506755	cytochrome ubiquinol oxidase subunit I
E0699_RS03880	-	734106	734354	+	249	protein_coding	109.77	82.872	1.32458	0.408374	0.513505	0.608717	type B 50S ribosomal protein L31
E0699_RS03885	-	734448	735011	+	564	protein_coding	94.6064	118.792	0.796402	-0.331208	0.575538	0.661961	carbonic anhydrase
E0699_RS03890	yidD	735008	735235	-	228	protein_coding	15.2275	44.7162	0.340537	-1.54861	0.0565245	0.102709	membrane protein insertion efficiency factor YidD
E0699_RS03895	-	735363	735836	+	474	protein_coding	488.997	100.299	4.87537	2.28657	7.41e-06	4.22e-05	S-ribosylhomocysteine lyase
E0699_RS03900	-	735956	736393	+	438	protein_coding	50.2288	220.253	0.228051	-2.12932	0.000358513	0.00139859	FixH family protein
E0699_RS03905	ytzI	736387	736563	-	177	protein_coding	53.6268	38.8898	1.37894	0.465442	0.477439	0.57382	YtzI protein
E0699_RS03910	-	736656	737093	+	438	protein_coding	106.262	967.881	0.109788	-3.18479	1.56e-08	1.31e-07	DNA starvation/stationary phase protection protein
E0699_RS03915	-	737259	737663	+	405	protein_coding	16068	23.8576	673.495	9.39093	2.24e-78	2.97e-76	holin family protein
E0699_RS03920	ytkD	737872	738348	+	477	protein_coding	7490.94	81.7979	91.5787	6.51723	8.61e-44	3.69e-42	nucleoside triphosphatase YtkD
E0699_RS03925	-	738375	739187	-	813	protein_coding	1446.48	39.0668	37.0259	5.20711	1.08e-17	1.88e-16	ABC transporter permease
E0699_RS03930	-	739162	739944	-	783	protein_coding	164.986	9.80145	16.8328	4.06097	5.11e-11	5.48e-10	ABC transporter ATP-binding protein
E0699_RS03935	-	739957	740961	-	1005	protein_coding	368.905	36.3834	10.1394	3.33744	1.49e-07	1.12e-06	ABC transporter substrate-binding protein
E0699_RS03940	-	741112	741885	+	774	protein_coding	24.32	51.0884	0.476037	-1.06859	0.156839	0.237255	S9 family peptidase
E0699_RS03945	-	741937	742179	+	243	protein_coding	28.8662	19.4669	1.48283	0.572768	0.459975	0.557711	DUF2584 domain-containing protein
E0699_RS03950	pckA	742218	743801	-	1584	protein_coding	6480.21	342.552	18.9175	4.2418	2.93e-18	5.33e-17	phosphoenolpyruvate carboxykinase (ATP)
E0699_RS03955	metK	744304	745506	+	1203	protein_coding	1367.79	647.441	2.11261	1.07919	0.028271	0.0580429	methionine adenosyltransferase
E0699_RS03960	asnB	745656	747554	+	1899	protein_coding	554.627	573.303	0.967424	-0.0478159	0.92265	0.941803	asparagine synthase (glutamine-hydrolyzing)
E0699_RS03975	-	749400	749672	+	273	protein_coding	97772.4	121.665	803.62	9.65116	4.91e-61	3.49e-59	YtzC family protein
E0699_RS03980	-	749828	749965	+	138	protein_coding	0	3.23612	0	-2.52563	0.332056	1	hypothetical protein
E0699_RS03985	-	749999	750391	+	393	protein_coding	0	13.8244	0	-4.61742	0.0115216	0.0276448	GntR family transcriptional regulator
E0699_RS03990	-	750384	751262	+	879	protein_coding	18.8459	66.1275	0.284993	-1.82487	0.0236957	0.0503091	ABC transporter ATP-binding protein
E0699_RS03995	-	751256	752242	+	987	protein_coding	25.6885	106.669	0.240824	-2.04611	0.00279607	0.00829862	ABC transporter permease subunit
E0699_RS04000	-	752274	753251	+	978	protein_coding	29.9042	102.88	0.29067	-1.77078	0.0142866	0.033122	ABC transporter permease YtrD
E0699_RS04005	-	753266	753961	+	696	protein_coding	6.02491	74.124	0.0812815	-3.60277	0.000180212	0.000758756	ABC transporter ATP-binding protein
E0699_RS04010	ytrF	753951	755261	+	1311	protein_coding	164.795	454.047	0.362948	-1.4614	0.341588	0.443464	ABC transporter permease YtrF
E0699_RS04015	bceR	755358	756053	+	696	protein_coding	53.2963	105.06	0.507295	-0.97613	0.107994	0.175165	two-component response regulator BceR
E0699_RS04020	bceS	756046	757050	+	1005	protein_coding	65.7868	174.706	0.376557	-1.40795	0.0166574	0.0375474	two-component sensor histidine kinase BceS
E0699_RS04025	bceA	757152	757913	+	762	protein_coding	7.72392	31.2553	0.247123	-2.02555	0.0412203	0.0798154	bacitracin ABC transporter ATP-binding protein BceA
E0699_RS04030	bceB	757903	759843	+	1941	protein_coding	39.7678	89.0029	0.446815	-1.16262	0.072284	0.125999	bacitracin ABC transporter permease BceB
E0699_RS04035	-	759880	760626	-	747	protein_coding	23.0616	34.1712	0.674884	-0.568916	0.453676	0.552596	hypothetical protein
E0699_RS04040	-	760815	762008	+	1194	protein_coding	27.8281	111.1	0.250479	-2.00345	0.00408223	0.0115726	MFS transporter
E0699_RS04045	-	762245	763030	-	786	protein_coding	359.186	227.466	1.57907	0.658988	0.209391	0.301193	blue-light photoreceptor
E0699_RS04050	-	763435	763770	+	336	protein_coding	2930.08	106.072	27.6235	4.78778	3.51e-24	8.14e-23	DUF4257 domain-containing protein
E0699_RS04055	leuS	764195	766609	+	2415	protein_coding	814.503	1148.57	0.709145	-0.495969	0.323219	0.424038	leucine--tRNA ligase
E0699_RS04060	-	766725	767036	+	312	protein_coding	154.131	52.5763	2.93157	1.55492	0.00960157	0.0237093	rhodanese-like domain-containing protein
E0699_RS04065	-	767058	768356	-	1299	protein_coding	366.689	96.9573	3.78197	1.91767	0.000245724	0.00100588	alpha-glucosidase/alpha-galactosidase
E0699_RS04070	-	768376	769206	-	831	protein_coding	61.9015	12.0673	5.1297	2.34974	0.000959317	0.00329962	carbohydrate ABC transporter permease
E0699_RS04075	-	769203	770066	-	864	protein_coding	47.6019	23.6266	2.01476	1.00714	0.144847	0.221725	sugar ABC transporter permease
E0699_RS04080	-	770059	771339	-	1281	protein_coding	75.0996	43.4118	1.72993	0.787206	0.240538	0.335809	carbohydrate ABC transporter substrate-binding protein
E0699_RS04085	-	771373	772407	-	1035	protein_coding	33.9632	38.0961	0.891515	-0.171819	0.817771	0.865019	LacI family DNA-binding transcriptional regulator
E0699_RS04090	-	772625	773524	+	900	protein_coding	12.16	156.09	0.0779035	-3.67592	1.73e-06	1.12e-05	alpha/beta hydrolase
E0699_RS04100	bioA	774500	775846	+	1347	protein_coding	111.579	90.2012	1.23701	0.305692	0.61204	0.693135	adenosylmethionine--8-amino-7-oxononanoate transaminase
E0699_RS04105	bioF	775836	776951	+	1116	protein_coding	121.443	34.4022	3.5301	1.81935	0.00148774	0.0048176	8-amino-7-oxononanoate synthase
E0699_RS04110	bioD	776948	777643	+	696	protein_coding	10.5711	71.6157	0.147609	-2.74979	0.00146577	0.00476583	ATP-dependent dethiobiotin synthetase BioD
E0699_RS04115	bioB	777646	778653	+	1008	protein_coding	49.4111	46.0952	1.07194	0.0950663	0.889651	0.919191	biotin synthase BioB
E0699_RS04120	bioI	778722	779909	+	1188	protein_coding	23.5022	51.4566	0.45674	-1.14348	0.166706	0.249338	biotin biosynthesis cytochrome P450
E0699_RS04125	-	779986	780747	+	762	protein_coding	49.8983	58.2123	0.857178	-0.218316	0.741497	0.803204	NAD(P)-dependent oxidoreductase
E0699_RS04130	-	780954	781814	+	861	protein_coding	1.58885	20.8517	0.0761976	-3.7637	0.0271098	0.0560054	carbohydrate ABC transporter permease
E0699_RS04135	-	781839	783335	+	1497	protein_coding	32.5947	196.352	0.166001	-2.59814	0.000129308	0.00056473	extracellular solute-binding protein
E0699_RS04145	-	785851	786816	+	966	protein_coding	0	51.5029	0	-6.51497	6.72e-05	0.000315561	sugar ABC transporter permease
E0699_RS04150	rmgQ	786824	787945	+	1122	protein_coding	7.72392	66.2953	0.116508	-3.111	0.00129659	0.00427864	unsaturated rhamnogalacturonyl hydrolase
E0699_RS04155	-	787942	788445	+	504	protein_coding	1.58885	13.9627	0.113793	-3.18431	0.0732408	0.127332	lipoprotein YteS
E0699_RS04170	-	790264	790446	+	183	protein_coding	12.4905	14.6556	0.852264	-0.246211	0.811663	0.860154	sporulation protein Cse60
E0699_RS04175	opuD	790483	792021	-	1539	protein_coding	169.596	617.33	0.274724	-1.86498	0.000383306	0.00147937	glycine betaine transporter OpuD
E0699_RS04180	-	792211	793473	-	1263	protein_coding	306.533	380.894	0.804773	-0.313145	0.535085	0.626283	NAD(P)/FAD-dependent oxidoreductase
E0699_RS04185	murJ	793676	795310	+	1635	protein_coding	79.8661	669.732	0.119251	-3.06866	1.97e-08	1.64e-07	lipid II flippase MurJ
E0699_RS04190	-	795379	796098	+	720	protein_coding	4.65639	109.403	0.0425618	-4.56937	7.39e-06	4.21e-05	rRNA pseudouridine synthase
E0699_RS04195	-	796220	796441	-	222	protein_coding	77.1756	109.127	0.707211	-0.495841	0.409073	0.510925	DeoR/GlpR transcriptional regulator
E0699_RS04200	-	796731	797441	+	711	protein_coding	337.319	275.052	1.22638	0.294771	0.568404	0.656028	ABC transporter ATP-binding protein
E0699_RS04205	-	797438	798595	+	1158	protein_coding	350.453	240.829	1.45519	0.542154	0.295761	0.39438	ABC transporter permease
E0699_RS04210	pbuO	798634	799932	-	1299	protein_coding	12.16	146.903	0.0827754	-3.58749	2.03e-06	1.3e-05	hypoxanthine/guanine permease PbuO
E0699_RS04215	pepV	800029	801420	+	1392	protein_coding	409.757	955.923	0.428651	-1.22108	0.0268965	0.0557091	dipeptidase PepV
E0699_RS04220	cysK	801454	802389	-	936	protein_coding	221.46	450.78	0.491282	-1.02465	0.0537468	0.0987879	cysteine synthase A
E0699_RS04225	thpR	802538	803089	+	552	protein_coding	21.3626	54.6544	0.390867	-1.35283	0.0640428	0.113927	RNA 2'%2C3'-cyclic phosphodiesterase
E0699_RS04230	-	803115	804029	+	915	protein_coding	22.8413	49.9381	0.457392	-1.12492	0.123503	0.194737	hypothetical protein
E0699_RS04235	-	804078	805007	+	930	protein_coding	208.262	316.107	0.658834	-0.601686	0.240091	0.335439	YegS/Rv2252/BmrU family lipid kinase
E0699_RS04240	pulA	805033	807189	+	2157	protein_coding	582.832	112.542	5.1788	2.37202	1.33e-06	8.71e-06	type I pullulanase
E0699_RS04245	-	807369	808166	+	798	protein_coding	338.861	155.509	2.17905	1.12361	0.0289045	0.0591606	phosphotransferase family protein
E0699_RS04250	-	808167	808445	-	279	protein_coding	46.013	15.164	3.03437	1.59322	0.0380375	0.0746691	hypothetical protein
E0699_RS04255	trmB	808652	809293	+	642	protein_coding	278.438	108.706	2.56139	1.35614	0.00816345	0.0206839	tRNA (guanosine(46)-N7)-methyltransferase TrmB
E0699_RS04260	-	809438	810208	+	771	protein_coding	264.469	300.291	0.880708	-0.183475	0.719025	0.784204	MBL fold metallo-hydrolase
E0699_RS04265	-	810291	811991	+	1701	protein_coding	1284.24	618.299	2.07706	1.05473	0.029368	0.0597715	NAD-dependent malic enzyme
E0699_RS04270	-	812044	812361	-	318	protein_coding	215.592	356.589	0.604595	-0.724406	0.200355	0.289976	hypothetical protein
E0699_RS04275	-	812520	813593	+	1074	protein_coding	125.282	274.027	0.457187	-1.131	0.0410065	0.0794788	M42 family metallopeptidase
E0699_RS04280	-	813648	814094	-	447	protein_coding	13.3082	283.2	0.0469922	-4.40556	0.0276897	0.057026	YtoQ family protein
E0699_RS04285	-	814173	814289	+	117	protein_coding	0	5.27019	0	-3.22923	0.154761	1	hypothetical protein
E0699_RS04290	-	814328	814651	+	324	protein_coding	10.3508	72.8315	0.14212	-2.80547	0.113194	0.181941	thioredoxin family protein
E0699_RS04295	-	814666	815475	+	810	protein_coding	184.383	235.189	0.783976	-0.351149	0.510138	0.605989	DUF1444 domain-containing protein
E0699_RS04300	-	815491	816096	+	606	protein_coding	178.909	431.025	0.415077	-1.26946	0.0173318	0.0388042	DUF4479 domain-containing protein
E0699_RS04305	sftA	816256	819105	+	2850	protein_coding	990.785	688.474	1.4391	0.525019	0.280985	0.380797	DNA translocase SftA
E0699_RS04310	-	819355	820653	+	1299	protein_coding	1117.43	936.536	1.19315	0.255058	0.625138	0.704562	UDP-N-acetylmuramate--L-alanine ligase
E0699_RS04315	-	820815	821237	+	423	protein_coding	28.756	451.005	0.0637598	-3.96344	4.02e-10	4.03e-09	DUF948 domain-containing protein
E0699_RS04320	-	821268	821723	+	456	protein_coding	248.691	1028.85	0.241717	-2.04878	5.65e-05	0.000267996	YtxH domain-containing protein
E0699_RS04325	ytxJ	821747	822073	+	327	protein_coding	269.549	1015.1	0.26554	-1.91218	0.000349593	0.00136568	bacillithiol system redox-active protein YtxJ
E0699_RS04330	aroF	822310	823386	+	1077	protein_coding	675.205	323.553	2.08685	1.06128	0.0357462	0.070764	3-deoxy-7-phosphoheptulonate synthase
E0699_RS04335	ccpA	823662	824666	+	1005	protein_coding	98.6484	197.46	0.499587	-0.99826	0.0899162	0.151049	catabolite control protein A
E0699_RS04340	motP	824729	825547	+	819	protein_coding	6.24523	52.3376	0.119326	-3.08712	0.00214363	0.00658803	flagellar motor protein MotP
E0699_RS04345	motB	825537	826265	+	729	protein_coding	4.54622	33.6575	0.135073	-2.87991	0.0124935	0.0295673	flagellar motor protein MotB
E0699_RS04350	-	826276	827439	-	1164	protein_coding	271.248	81.5194	3.32741	1.73506	0.000819173	0.00287722	acetoin utilization protein AcuC
E0699_RS04355	-	827436	828080	-	645	protein_coding	782.332	23.8584	32.7907	5.03256	9.85e-24	2.27e-22	CBS domain-containing protein
E0699_RS04360	acuA	828107	828739	-	633	protein_coding	316.066	23.763	13.3008	3.72586	6.29e-10	6.17e-09	acetoin utilization protein acetyltransferase AcuA
E0699_RS04365	acsA	828900	830618	+	1719	protein_coding	649.233	168.89	3.84412	1.94144	0.00036775	0.00142786	acetate--CoA ligase
E0699_RS04370	-	830960	832228	+	1269	protein_coding	192.107	260.201	0.738302	-0.437947	0.399516	0.501504	tyrosine--tRNA ligase
E0699_RS04375	rpsD	832510	833112	-	603	protein_coding	1339.47	3142.91	0.426187	-1.23011	0.0367731	0.0724009	30S ribosomal protein S4
E0699_RS04380	-	833142	833324	+	183	protein_coding	51.377	102.477	0.501352	-0.990106	0.136806	0.212022	hypothetical protein
E0699_RS04385	-	833407	835146	+	1740	protein_coding	309.885	460.25	0.673297	-0.571125	0.27299	0.37215	GGDEF domain-containing protein
E0699_RS04390	-	835184	835675	-	492	protein_coding	59.6517	65.9368	0.904681	-0.143979	0.812206	0.860377	GAF domain-containing protein
E0699_RS04395	refZ	835802	836425	+	624	protein_coding	212.02	108.618	1.95198	0.967255	0.116735	0.186355	transcriptional regulator RefZ
E0699_RS04400	hisJ	836422	837228	-	807	protein_coding	68.5238	55.6703	1.23089	0.301054	0.621655	0.702028	histidinol-phosphatase HisJ
E0699_RS04405	ezrA	837425	839113	+	1689	protein_coding	923.299	529.783	1.74279	0.801279	0.104336	0.170569	septation ring formation regulator EzrA
E0699_RS04410	brnQ	839209	840546	-	1338	protein_coding	11.0118	76.3837	0.144164	-2.81693	0.00091676	0.00318071	branched-chain amino acid transport system II carrier protein
E0699_RS04415	-	840741	841886	+	1146	protein_coding	396.877	72.2738	5.49131	2.45712	2.71e-06	1.71e-05	cysteine desulfurase
E0699_RS04420	thiI	841890	843095	+	1206	protein_coding	566.032	240.364	2.3549	1.23562	0.0155689	0.0355772	tRNA 4-thiouridine(8) synthase ThiI
E0699_RS04425	-	843189	843398	+	210	protein_coding	28978.1	38.5197	752.292	9.55736	1.17e-63	8.97e-62	alpha/beta-type small acid-soluble spore protein
E0699_RS04430	-	843577	845166	+	1590	protein_coding	84.8996	436.714	0.194406	-2.3595	3.31e-05	0.000165853	acyl--CoA ligase
E0699_RS04435	-	845186	846775	+	1590	protein_coding	942.661	719.708	1.30978	0.389449	0.42335	0.524817	amidohydrolase
E0699_RS04440	-	846807	847610	-	804	protein_coding	247.543	378.27	0.654406	-0.611843	0.250621	0.348177	NAD kinase
E0699_RS04445	sppA	847796	848803	+	1008	protein_coding	153.377	175.81	0.872402	-0.196738	0.710925	0.776849	signal peptide peptidase SppA
E0699_RS04450	-	848816	849310	+	495	protein_coding	168.494	159.907	1.0537	0.0761827	0.888073	0.918513	RDD family protein
E0699_RS04455	-	849385	850065	+	681	protein_coding	1.58885	14.5177	0.109442	-3.24033	0.0664703	0.11751	DUF2953 domain-containing protein
E0699_RS04460	ytfJ	850079	850534	+	456	protein_coding	242.272	21.2213	11.4164	3.50749	1.45e-09	1.37e-08	sporulation protein YtfJ
E0699_RS04465	tpx	850643	851146	+	504	protein_coding	1196.1	798.869	1.49724	0.582562	0.263488	0.362387	thiol peroxidase
E0699_RS04470	-	851207	852196	+	990	protein_coding	614.024	408.836	1.50188	0.587509	0.267448	0.366931	class I SAM-dependent methyltransferase
E0699_RS04475	-	852168	852371	+	204	protein_coding	0	1.15609	0	-1.03302	0.783011	1	hypothetical protein
E0699_RS04480	-	852544	853731	+	1188	protein_coding	74.2818	227.926	0.325903	-1.62046	0.00525662	0.0142624	acetate kinase
E0699_RS04485	-	853816	854328	+	513	protein_coding	24.6505	38.3749	0.642358	-0.643659	0.397948	0.500166	molybdenum cofactor biosynthesis protein MoaB
E0699_RS04490	-	854498	855709	+	1212	protein_coding	1364.8	92.3766	14.7743	3.88334	5.63e-14	7.78e-13	argininosuccinate synthase
E0699_RS04495	argH	855706	857091	+	1386	protein_coding	1595.48	55.8549	28.5648	4.83509	5.79e-23	1.31e-21	argininosuccinate lyase
E0699_RS04500	-	857051	857287	+	237	protein_coding	0	0.970683	0	-0.791337	0.859909	1	hypothetical protein
E0699_RS04505	-	857414	858181	+	768	protein_coding	86.1113	124.897	0.689458	-0.537112	0.343124	0.445312	SDR family oxidoreductase
E0699_RS04510	-	858244	858927	+	684	protein_coding	405.182	788.117	0.514114	-0.95947	0.0851462	0.144363	metal-dependent hydrolase
E0699_RS04520	rrf	859264	859379	+	116	protein_coding	0	5.68658	0	-3.33766	0.129682	0.203276	5S ribosomal RNA
E0699_RS04530	-	859964	861400	+	1437	protein_coding	50.7796	150.734	0.336882	-1.57201	0.00776916	0.0198745	SulP family inorganic anion transporter
E0699_RS04535	-	861546	862466	+	921	protein_coding	258.114	211.221	1.22201	0.288884	0.565466	0.653584	bile acid:sodium symporter family protein
E0699_RS04540	-	862476	863228	-	753	protein_coding	88.9585	32.5945	2.72925	1.44431	0.0243214	0.0513093	alpha/beta hydrolase
E0699_RS04545	-	863225	864235	-	1011	protein_coding	35.8826	28.2042	1.27224	0.338695	0.657233	0.73081	iron ABC transporter permease
E0699_RS04550	-	864228	865232	-	1005	protein_coding	105.444	44.114	2.39027	1.25907	0.0304406	0.0614003	iron ABC transporter permease
E0699_RS04555	feuA	865251	866204	-	954	protein_coding	611.634	169.894	3.6001	1.8488	0.000233777	0.000964907	iron ABC transporter substrate-binding protein FeuA
E0699_RS04560	btr	866295	867884	-	1590	protein_coding	199.013	111.483	1.78515	0.83499	0.117022	0.186739	transcriptional regulator Btr
E0699_RS04565	-	868075	869319	-	1245	protein_coding	759.491	49.5646	15.3232	3.93531	8.03e-15	1.16e-13	DUF1343 domain-containing protein
E0699_RS04570	nagZ	869333	871261	-	1929	protein_coding	674.498	62.878	10.7271	3.42048	4.75e-10	4.69e-09	beta-N-acetylhexosaminidase
E0699_RS04575	amiE	871289	872614	-	1326	protein_coding	655.211	69.5828	9.41629	3.23285	1.64e-09	1.53e-08	N-acetylmuramoyl-L-alanine amidase
E0699_RS04580	-	872671	874038	-	1368	protein_coding	746.877	73.839	10.1149	3.33676	7.53e-10	7.35e-09	PTS transporter subunit EIIC
E0699_RS04585	-	874038	874913	-	876	protein_coding	586.925	34.6788	16.9246	4.07985	2.28e-13	3.06e-12	MurR/RpiR family transcriptional regulator
E0699_RS04590	murQ	874930	875844	-	915	protein_coding	828.489	49.6133	16.6989	4.0606	3.4e-15	5.07e-14	N-acetylmuramic acid 6-phosphate etherase
E0699_RS04595	-	875954	876436	-	483	protein_coding	1.47869	12.7621	0.115865	-3.06244	0.0866128	0.146363	GNAT family N-acetyltransferase
E0699_RS04600	-	876449	876904	-	456	protein_coding	3.06754	14.8403	0.206704	-2.27983	0.113397	0.182096	DUF523 domain-containing protein
E0699_RS04605	-	877083	877157	+	75	protein_coding	0	3.83715	0	-2.77112	0.261589	1	tRNA-Glu
E0699_RS04625	-	877425	877496	+	72	protein_coding	0	1.94213	0	-1.7828	0.56103	1	tRNA-Gln
E0699_RS04630	sigW	877727	878290	+	564	protein_coding	34009.4	11323.7	3.00339	1.5866	0.0014393	0.0046901	RNA polymerase sigma factor SigW
E0699_RS04635	rsiW	878304	878930	+	627	protein_coding	51776.4	16331.4	3.17036	1.66465	0.000844916	0.00295461	anti-sigma-W factor RsiW
E0699_RS04640	cdaA	879091	879912	+	822	protein_coding	381.696	454.703	0.83944	-0.252651	0.624125	0.704019	diadenylate cyclase CdaA
E0699_RS04645	cdaR	879905	881359	+	1455	protein_coding	1494.9	1336.37	1.11863	0.161729	0.74561	0.806563	CdaA regulatory protein CdaR
E0699_RS04650	-	881378	882724	+	1347	protein_coding	358.351	1172.6	0.305604	-1.71011	0.000974485	0.00333738	phosphoglucosamine mutase
E0699_RS04660	glmS	883157	884959	+	1803	protein_coding	4161.9	7196.24	0.578344	-0.79004	0.123397	0.194727	glutamine--fructose-6-phosphate transaminase (isomerizing)
E0699_RS04665	-	885006	885146	+	141	protein_coding	19.6636	12.1596	1.61713	0.694658	0.449234	0.548864	hypothetical protein
E0699_RS04675	adaA	886590	887225	+	636	protein_coding	53.1862	32.7347	1.62476	0.70067	0.300188	0.399348	bifunctional transcriptional activator/DNA repair enzyme AdaA
E0699_RS04680	-	887212	887751	+	540	protein_coding	84.5225	28.8501	2.92972	1.5461	0.015774	0.0359838	methylated-DNA--[protein]-cysteine S-methyltransferase
E0699_RS04685	ndh	888270	889787	+	1518	protein_coding	24.4301	15.8585	1.54051	0.620782	0.456407	0.554567	NADH dehydrogenase subunit 5
E0699_RS04690	-	889802	892417	+	2616	protein_coding	70.7737	151.045	0.468559	-1.09601	0.0720152	0.12564	YbcC family protein
E0699_RS04695	-	892494	893021	+	528	protein_coding	7.83408	22.8394	0.343007	-1.56383	0.143095	0.219619	hypothetical protein
E0699_RS04700	-	893085	893375	+	291	protein_coding	7.61376	12.761	0.596643	-0.743447	0.509449	0.605528	hypothetical protein
E0699_RS04705	-	893433	893807	+	375	protein_coding	13.7488	43.5953	0.315374	-1.66602	0.0637199	0.113454	DUF2294 domain-containing protein
E0699_RS04715	ybdK	894243	895205	+	963	protein_coding	15.6682	65.7406	0.238333	-2.0848	0.0163662	0.0370799	two-component system sensor histidine kinase YbdK
E0699_RS04720	-	895264	895518	+	255	protein_coding	6.02491	16.045	0.375501	-1.39905	0.225804	0.319721	hypothetical protein
E0699_RS04725	-	895511	896281	-	771	protein_coding	65.7402	59.5499	1.10395	0.135873	0.849894	0.889967	protein kinase
E0699_RS04730	-	896367	897224	-	858	protein_coding	130.756	79.5328	1.64405	0.716734	0.193302	0.28161	hypothetical protein
E0699_RS04735	-	897356	898540	+	1185	protein_coding	52.5888	98.2915	0.535029	-0.907088	0.171933	0.255908	DUF4885 domain-containing protein
E0699_RS04740	-	898858	900246	+	1389	protein_coding	39.7678	157.249	0.252897	-1.98315	0.00121781	0.00404888	amino acid permease
E0699_RS04745	csgA	900358	900606	+	249	protein_coding	6.13507	1.29476	4.7384	2.25047	0.158598	0.239369	sigma-G-dependent sporulation-specific acid-soluble spore protein CsgA
E0699_RS04750	-	900623	900814	+	192	protein_coding	1.47869	15.7654	0.0937934	-3.37066	0.0560582	0.102141	YbxH family protein
E0699_RS04755	blaOXA	900841	901644	-	804	protein_coding	603.169	81.3279	7.41651	2.88996	1.3e-07	9.93e-07	class D beta-lactamase
E0699_RS04760	cypC	901822	903075	+	1254	protein_coding	49.5212	179.766	0.275476	-1.86485	0.00216412	0.00664076	fatty-acid peroxygenase
E0699_RS04770	-	903627	905246	+	1620	protein_coding	56.6943	220.041	0.257653	-1.95694	0.000600184	0.00218313	APC family permease
E0699_RS04775	-	905292	906173	-	882	protein_coding	64.5284	100.058	0.644909	-0.634331	0.279894	0.379836	glycerophosphodiester phosphodiesterase
E0699_RS04780	glpT	906272	907606	-	1335	protein_coding	93.7251	71.9405	1.30281	0.379172	0.530461	0.623069	glycerol-3-phosphate transporter
E0699_RS04790	-	907903	908151	+	249	protein_coding	24.4301	15.8585	1.54051	0.620782	0.456407	0.554567	YbeF family protein
E0699_RS04795	-	908243	909160	+	918	protein_coding	28.8662	108.105	0.267019	-1.90028	0.00376069	0.0107839	MarR family transcriptional regulator
E0699_RS04810	-	910921	911832	-	912	protein_coding	9.20261	103.901	0.0885706	-3.49801	2.47e-05	0.000126159	hypothetical protein
E0699_RS04815	-	911921	914119	-	2199	protein_coding	106.97	3387.71	0.0315758	-4.98106	5.84e-18	1.03e-16	DUF1906 domain-containing protein
E0699_RS04820	-	914193	915113	-	921	protein_coding	7.83408	253.408	0.0309149	-5.03877	3.59e-09	3.26e-08	DMT family transporter
E0699_RS04825	-	915110	915937	-	828	protein_coding	9.31277	197.457	0.0471635	-4.41859	6.86e-08	5.4e-07	AraC family transcriptional regulator
E0699_RS04830	-	917130	917561	+	432	protein_coding	0	13.593	0	-4.59339	0.0123132	0.0292448	hypothetical protein
E0699_RS04835	-	917739	917981	+	243	protein_coding	4.76655	4.8086	0.991255	-0.0383903	0.980396	0.985894	phage holin
E0699_RS04840	-	918456	919316	+	861	protein_coding	59.5415	104.592	0.569276	-0.81161	0.167845	0.250468	LysM peptidoglycan-binding domain-containing protein
E0699_RS04845	-	919426	920214	-	789	protein_coding	3622.03	4585.91	0.789816	-0.340432	0.510767	0.606374	hypothetical protein
E0699_RS04850	purT	921475	922629	+	1155	protein_coding	34.4505	119.75	0.287687	-1.78795	0.0118628	0.0283611	phosphoribosylglycinamide formyltransferase 2
E0699_RS04855	-	922773	923714	+	942	protein_coding	752.961	158.651	4.74602	2.24713	3.36e-06	2.05e-05	serine protease
E0699_RS04860	-	923677	924075	+	399	protein_coding	166.244	56.6444	2.93488	1.5548	0.00442062	0.0123473	YbfJ family protein
E0699_RS04865	cesB	924241	925131	+	891	protein_coding	118.863	69.7268	1.70469	0.770252	0.170427	0.253761	enantioselective carboxylesterase CesB
E0699_RS04870	pssA	925327	925860	+	534	protein_coding	163.02	313.943	0.519267	-0.945789	0.0789498	0.136011	CDP-diacylglycerol--serine O-phosphatidyltransferase
E0699_RS04875	-	925851	926339	+	489	protein_coding	108.622	232.887	0.466416	-1.09936	0.056862	0.103087	DedA family protein
E0699_RS04880	-	926332	927123	+	792	protein_coding	597.526	561.816	1.06356	0.0888842	0.866334	0.901413	phosphatidylserine decarboxylase
E0699_RS04885	-	927178	927456	+	279	protein_coding	6.24523	16.3227	0.38261	-1.40095	0.223244	0.317112	hypothetical protein
E0699_RS04890	-	927561	928901	+	1341	protein_coding	12949.6	3059.18	4.23302	2.08176	8.03e-05	0.000369523	hypothetical protein
E0699_RS04895	-	929009	929896	+	888	protein_coding	187.166	374.242	0.500121	-0.998266	0.0632513	0.112772	helix-turn-helix transcriptional regulator
E0699_RS04900	-	930096	931064	+	969	protein_coding	1919.11	1503.44	1.27648	0.352284	0.492917	0.589753	rhodanese-related sulfurtransferase
E0699_RS04905	-	931100	932344	-	1245	protein_coding	126.54	62.7428	2.01681	1.00939	0.0798689	0.137113	cation:dicarboxylase symporter family transporter
E0699_RS04910	-	932489	934384	-	1896	protein_coding	50.4491	81.8776	0.616153	-0.699714	0.298179	0.397206	PTS transporter subunit EIIC
E0699_RS04915	nagB	934405	935154	-	750	protein_coding	56.474	33.7039	1.67559	0.742208	0.282368	0.381696	glucosamine-6-phosphate deaminase
E0699_RS04920	gamR	935367	936074	+	708	protein_coding	28.9763	47.2976	0.612638	-0.706716	0.333212	0.434572	transcriptional regulator GamR
E0699_RS04925	-	936108	936383	+	276	protein_coding	14.1895	74.124	0.191429	-2.40541	0.0036511	0.0104999	DUF1648 domain-containing protein
E0699_RS04930	-	936592	937662	+	1071	protein_coding	97.6739	91.8644	1.06324	0.0844017	0.896076	0.923912	branched-chain amino acid aminotransferase
E0699_RS04935	mmuP	937699	939111	-	1413	protein_coding	97.8942	41.2847	2.3712	1.23958	0.0759169	0.131411	S-methylmethionine permease
E0699_RS04940	mmuM	939231	940178	-	948	protein_coding	31.2262	21.1742	1.47473	0.548917	0.517486	0.611798	homocysteine S-methyltransferase
E0699_RS04945	-	940182	940295	+	114	protein_coding	9.31277	6.84267	1.36099	0.431492	0.715201	0.78045	hypothetical protein
E0699_RS04955	-	941766	942749	-	984	protein_coding	6.3554	44.245	0.143641	-2.83412	0.00781411	0.0199766	glutaminase
E0699_RS04960	glnK	943051	944283	+	1233	protein_coding	24.6505	127.057	0.194011	-2.37011	0.000409964	0.00157159	two-component system sensor histidine kinase GlnK
E0699_RS04965	glnL	944294	945238	+	945	protein_coding	74.5487	128.082	0.582039	-0.778532	0.17448	0.258924	glutamine utilization two-component system response regulator GlnL
E0699_RS04975	kdgD	945465	946391	+	927	protein_coding	21.4728	44.4768	0.482786	-1.05352	0.176518	0.261268	5-dehydro-4-deoxyglucarate dehydratase
E0699_RS04980	-	946421	947887	+	1467	protein_coding	38.7298	82.8483	0.467478	-1.10327	0.120663	0.191321	aldehyde dehydrogenase family protein
E0699_RS04985	gudP	947972	949339	+	1368	protein_coding	62.0117	62.2356	0.996402	-0.00976073	0.987741	0.98948	glucarate transporter GudP
E0699_RS04990	gudD	949376	950743	+	1368	protein_coding	37.0308	92.742	0.399288	-1.32919	0.0573644	0.103761	glucarate dehydratase
E0699_RS04995	-	950813	951514	+	702	protein_coding	45.6826	56.505	0.80847	-0.303906	0.637	0.714294	FadR family transcriptional regulator
E0699_RS05000	garD	951606	953138	+	1533	protein_coding	41.2465	95.3304	0.432669	-1.20915	0.079481	0.136689	galactarate dehydratase
E0699_RS05005	-	953412	954332	+	921	protein_coding	1160.19	143.847	8.06544	3.01176	1.22e-09	1.16e-08	phosphotransferase
E0699_RS05010	rtpA	954735	954896	+	162	protein_coding	0	4.99285	0	-3.15111	0.170216	1	anti-TRAP regulator
E0699_RS05015	-	954917	955855	+	939	protein_coding	37.6281	49.6539	0.757809	-0.395732	0.60213	0.684637	DMT family transporter
E0699_RS05020	ycbL	955952	956632	+	681	protein_coding	1.47869	37.215	0.0397336	-4.6084	0.00580955	0.0156031	two-component system response regulator YcbL
E0699_RS05025	ycbM	956634	957569	+	936	protein_coding	3.1777	19.9258	0.159476	-2.68822	0.0552291	0.100907	two-component system sensor histidine kinase YcbM
E0699_RS05030	-	957661	958584	+	924	protein_coding	17.257	59.042	0.292284	-1.79076	0.0289939	0.0592919	ABC transporter ATP-binding protein
E0699_RS05035	-	958603	959289	+	687	protein_coding	24.9809	49.7048	0.502586	-1.00336	0.18709	0.274352	ABC transporter permease
E0699_RS05040	-	959250	959384	-	135	protein_coding	2.95737	2.21947	1.33247	0.436759	0.825189	1	hypothetical protein
E0699_RS05045	-	959344	959730	-	387	protein_coding	21.2524	36.1601	0.587732	-0.7607	0.326163	0.427478	YndM family protein
E0699_RS05050	-	960043	960471	+	429	protein_coding	839.839	41.7915	20.0959	4.32463	4.53e-11	4.9e-10	cell wall hydrolase
E0699_RS05055	-	960577	961308	+	732	protein_coding	30.6754	43.5053	0.705095	-0.507306	0.494653	0.591124	VWA domain-containing protein
E0699_RS05060	-	961390	961566	+	177	protein_coding	0	0.924716	0	-0.715587	0.861687	1	hypothetical protein
E0699_RS05065	phoD	961585	963336	+	1752	protein_coding	589.391	95.1542	6.19406	2.63008	1.77e-07	1.32e-06	alkaline phosphatase PhoD
E0699_RS05070	tatAD	963349	963561	+	213	protein_coding	12.3803	1.75711	7.04582	2.81486	0.0224534	0.0480695	sec-independent protein translocase protein TatAD
E0699_RS05075	tatC	963622	964350	+	729	protein_coding	78.4976	55.2052	1.42192	0.504871	0.409692	0.511537	twin-arginine translocase subunit TatC
E0699_RS05080	pcp	964347	964994	-	648	protein_coding	383.112	158.652	2.4148	1.27224	0.0105551	0.0256661	pyroglutamyl-peptidase I
E0699_RS05085	-	965073	966185	+	1113	protein_coding	109.44	106.3	1.02954	0.0434881	0.938649	0.954222	aminotransferase class V-fold PLP-dependent enzyme
E0699_RS05090	lmr(B)	966227	967666	-	1440	protein_coding	21.2524	72.1251	0.29466	-1.75875	0.0184561	0.0407713	lincomycin efflux MFS transporter Lmr(B)
E0699_RS05095	lmrA	967705	968271	-	567	protein_coding	28.9763	23.4404	1.23617	0.304024	0.699278	0.767068	transcriptional regulator LmrA
E0699_RS05100	-	968488	969615	+	1128	protein_coding	116.236	94.0486	1.23591	0.305719	0.577231	0.663141	type II asparaginase
E0699_RS05105	lipA	969777	970415	+	639	protein_coding	0	34.9032	0	-5.95466	0.000476501	0.00179556	lipase LipA
E0699_RS05110	-	970453	970836	-	384	protein_coding	4.76655	31.9954	0.148976	-2.78382	0.0160056	0.0364495	RDD family protein
E0699_RS05115	-	971071	972147	+	1077	protein_coding	89.6195	191.673	0.467564	-1.09875	0.0553323	0.101049	hypothetical protein
E0699_RS05125	natR	973148	973849	-	702	protein_coding	18.5154	43.4628	0.426005	-1.23663	0.11231	0.18082	two-component system response regulator NatR
E0699_RS05135	natB	974734	975894	+	1161	protein_coding	29.417	96.1187	0.306049	-1.71497	0.0158414	0.0360962	sodium ABC transporter permease NatB
E0699_RS05140	-	976030	976962	+	933	protein_coding	426.324	197.816	2.15515	1.10825	0.0247116	0.0519401	aldo/keto reductase
E0699_RS05145	-	977001	978020	-	1020	protein_coding	0	22.9321	0	-5.34789	0.0018982	0.00593448	DUF4352 domain-containing protein
E0699_RS05150	-	978089	978220	-	132	protein_coding	0	5.40963	0	-3.26365	0.140352	1	hypothetical protein
E0699_RS05155	-	978379	979800	+	1422	protein_coding	202.237	135.659	1.49077	0.575532	0.269428	0.368901	DUF4901 domain-containing protein
E0699_RS05160	-	979987	981348	+	1362	protein_coding	316.177	103.478	3.05549	1.61049	0.00162973	0.0052075	DUF4901 domain-containing protein
E0699_RS05165	cwlK	981356	981859	-	504	protein_coding	21.6931	50.2101	0.432046	-1.21919	0.116535	0.186111	peptidoglycan L-alanyl-D-glutamate endopeptidase CwlK
E0699_RS05175	-	983211	983987	+	777	protein_coding	12.2701	95.6629	0.128264	-2.9646	0.000156513	0.000671759	SDR family oxidoreductase
E0699_RS05180	-	984011	985696	+	1686	protein_coding	88.8484	156.877	0.566358	-0.82091	0.148731	0.226885	alpha-glucosidase
E0699_RS05185	-	985883	986842	+	960	protein_coding	85.6707	66.0678	1.29671	0.37317	0.548345	0.638053	zinc ABC transporter substrate-binding protein
E0699_RS05190	znuC	986897	987592	+	696	protein_coding	4.43606	23.2562	0.190748	-2.35902	0.0528967	0.0978577	zinc ABC transporter ATP-binding protein ZnuC
E0699_RS05195	znuB	987550	988392	+	843	protein_coding	19.4433	44.9878	0.43219	-1.19774	0.145371	0.222441	zinc ABC transporter permease ZnuB
E0699_RS05205	-	989707	990306	+	600	protein_coding	171.231	184.929	0.925932	-0.109938	0.842991	0.884519	TerD family protein
E0699_RS05210	-	990328	990909	+	582	protein_coding	1169.15	2176.19	0.537246	-0.896011	0.0991024	0.163615	TerD family protein
E0699_RS05215	-	990944	991522	+	579	protein_coding	1708.13	1502.74	1.13668	0.18515	0.749268	0.809155	TerD family protein
E0699_RS05220	-	991574	992347	+	774	protein_coding	2796.55	2199.54	1.27142	0.346655	0.55683	0.646275	TerC family protein
E0699_RS05225	-	992431	994044	+	1614	protein_coding	235.476	922.589	0.255234	-1.96888	0.000212688	0.000887984	hypothetical protein
E0699_RS05230	-	994060	995151	+	1092	protein_coding	337.552	715.659	0.471666	-1.08265	0.0890877	0.149783	toxic anion resistance protein
E0699_RS05235	spoIIIAH	995508	996164	-	657	protein_coding	375.921	46.1431	8.14686	3.02455	1.82e-08	1.53e-07	stage III sporulation ratchet engulfment protein SpoIIIAH
E0699_RS05240	spoIIIAG	996165	996854	-	690	protein_coding	3.1777	15.6723	0.202759	-2.34064	0.10801	0.175165	stage III sporulation protein AG
E0699_RS05245	spoIIIAF	996847	997467	-	621	protein_coding	4.76655	7.44369	0.640347	-0.672416	0.646344	0.722331	stage III sporulation protein AF
E0699_RS05250	spoIIIAE	997481	998680	-	1200	protein_coding	12.2701	26.0763	0.470548	-1.09096	0.233742	0.328858	stage III sporulation protein AE
E0699_RS05255	spoIIIAD	998699	999100	-	402	protein_coding	0	8.23012	0	-3.86869	0.0533619	0.0983951	stage III sporulation protein AD
E0699_RS05260	spoIIIAC	999107	999313	-	207	protein_coding	0	1.01703	0	-0.856999	0.829917	1	stage III sporulation protein AC
E0699_RS05265	-	999336	999851	-	516	protein_coding	0	6.51898	0	-3.53392	0.0956587	0.158886	stage III sporulation protein SpoAB
E0699_RS05270	spoIIIAA	999845	1000768	-	924	protein_coding	4.43606	19.742	0.224702	-2.12445	0.0904922	0.151746	stage III sporulation protein AA
E0699_RS05275	-	1000844	1001125	-	282	protein_coding	3.1777	17.429	0.182322	-2.4944	0.0825324	0.140662	YqhV family protein
E0699_RS05280	efp	1001270	1001827	-	558	protein_coding	206.893	510.992	0.404886	-1.30419	0.0145843	0.0337337	elongation factor P
E0699_RS05285	papA	1001852	1002913	-	1062	protein_coding	410.058	561.35	0.730486	-0.452713	0.384391	0.486157	aminopeptidase PapA
E0699_RS05290	aroQ	1002910	1003356	-	447	protein_coding	12.3803	57.2948	0.216081	-2.21707	0.00793244	0.0202272	type II 3-dehydroquinate dehydratase
E0699_RS05295	-	1003443	1003979	-	537	protein_coding	6.02491	21.3137	0.282678	-1.81135	0.109285	0.176729	hypothetical protein
E0699_RS05300	-	1004206	1005162	+	957	protein_coding	1271.28	966.956	1.31473	0.394861	0.440723	0.540788	DUF1385 domain-containing protein
E0699_RS05305	-	1005202	1005597	+	396	protein_coding	1250.28	534.161	2.34064	1.22723	0.0164689	0.0372491	hypothetical protein
E0699_RS05310	-	1005594	1006469	-	876	protein_coding	68.3035	174.223	0.392045	-1.34788	0.0197299	0.0432018	patatin-like phospholipase family protein
E0699_RS05315	mntR	1006595	1007023	-	429	protein_coding	69.8924	309.788	0.225614	-2.14492	0.000301339	0.00119393	transcriptional regulator MntR
E0699_RS05320	lipM	1007123	1007959	-	837	protein_coding	26.1291	229.744	0.113732	-3.13773	3.21e-06	1.97e-05	octanoyltransferase LipM
E0699_RS05325	-	1008150	1008530	+	381	protein_coding	62.3888	353.858	0.17631	-2.50097	2.38e-05	0.000122112	rhodanese-like domain-containing protein
E0699_RS05330	-	1008565	1010031	-	1467	protein_coding	374.049	572.713	0.653117	-0.613607	0.243349	0.339258	glycine dehydrogenase subunit 2
E0699_RS05335	-	1010024	1011370	-	1347	protein_coding	289.92	528.352	0.548725	-0.86468	0.0981979	0.162494	aminomethyl-transferring glycine dehydrogenase subunit GcvPA
E0699_RS05340	gcvT	1011400	1012488	-	1089	protein_coding	212.791	482.902	0.440651	-1.18023	0.0386724	0.0757286	glycine cleavage system aminomethyltransferase GcvT
E0699_RS05345	-	1012930	1014603	+	1674	protein_coding	45.3521	56.0326	0.809387	-0.30309	0.680835	0.751181	DEAD/DEAH box helicase family protein
E0699_RS05350	-	1014624	1015418	+	795	protein_coding	22.8413	19.7404	1.15708	0.207504	0.814966	0.862887	hypothetical protein
E0699_RS05355	sinI	1015601	1015774	+	174	protein_coding	4.76655	4.8086	0.991255	-0.0383903	0.980396	0.985894	DNA-binding anti-repressor SinI
E0699_RS05360	sinR	1015808	1016143	+	336	protein_coding	226.129	229.744	0.984267	0.0177067	0.981989	0.985978	transcriptional regulator SinR
E0699_RS05365	tasA	1016236	1017021	-	786	protein_coding	140.933	72.2163	1.95154	0.964476	0.11997	0.190521	biofilm matrix protein TasA
E0699_RS05370	-	1017085	1017657	-	573	protein_coding	7.5036	10.0324	0.747934	-0.410783	0.735564	0.797963	signal peptidase I
E0699_RS05375	tapA	1017641	1018402	-	762	protein_coding	1045.08	96.8726	10.7882	3.43205	5.88e-11	6.3e-10	amyloid fiber anchoring/assembly protein TapA
E0699_RS05380	-	1018674	1019000	+	327	protein_coding	140.979	17.2455	8.17484	3.02957	1.77e-05	9.33e-05	YqzG/YhdC family protein
E0699_RS05385	-	1019042	1019221	-	180	protein_coding	2.95737	8.1378	0.363412	-1.43062	0.3663	0.46852	YqzE family protein
E0699_RS05390	comGG	1019292	1019666	-	375	protein_coding	0	20.9888	0	-5.22128	0.00307004	0.00901769	ComG operon protein ComGG
E0699_RS05395	comGF	1019667	1020050	-	384	protein_coding	0	2.35814	0	-2.06473	0.470138	1	ComG operon protein ComGF
E0699_RS05400	comGE	1020076	1020423	-	348	protein_coding	0	1.89578	0	-1.74955	0.571607	1	ComG operon protein 5
E0699_RS05405	comGD	1020407	1020838	-	432	protein_coding	0	3.1438	0	-2.48278	0.341814	1	comG operon protein ComGD
E0699_RS05410	comGC	1020828	1021124	-	297	protein_coding	0	2.40411	0	-2.0956	0.462832	1	comG operon protein ComGC
E0699_RS05415	comGB	1021138	1022175	-	1038	protein_coding	9.09245	33.7027	0.269784	-1.88493	0.05691	0.103127	comG operon protein ComGB
E0699_RS05420	comGA	1022162	1023232	-	1071	protein_coding	29.3068	45.9129	0.638314	-0.65237	0.360985	0.463011	competence protein ComGA
E0699_RS05425	-	1023444	1023641	-	198	protein_coding	0	4.30027	0	-2.93066	0.213293	1	hypothetical protein
E0699_RS05430	corA	1023643	1024596	-	954	protein_coding	21.9134	92.9833	0.23567	-2.09883	0.00434963	0.0121918	magnesium transporter CorA
E0699_RS05435	-	1024738	1026066	+	1329	protein_coding	71.4812	148.704	0.480694	-1.05433	0.0651305	0.115347	HlyC/CorC family transporter
E0699_RS05440	rsbRD	1026119	1026955	-	837	protein_coding	157.482	237.741	0.662412	-0.593237	0.289132	0.388141	RsbT co-antagonist protein RsbRD
E0699_RS05445	-	1027042	1027112	+	71	protein_coding	3.06754	11.2345	0.273046	-1.87817	0.206447	0.297495	tRNA-Gln
E0699_RS05450	mgsR	1027179	1027559	-	381	protein_coding	67.8629	490.848	0.138256	-2.84961	8.44e-06	4.76e-05	transcriptional regulator MgsR
E0699_RS05455	-	1027791	1028036	+	246	protein_coding	5.91475	39.8547	0.148408	-2.7209	0.0103681	0.0253195	DUF2626 domain-containing protein
E0699_RS05460	-	1028076	1028711	-	636	protein_coding	33.7429	75.4203	0.447398	-1.16012	0.0801106	0.137357	MBL fold metallo-hydrolase
E0699_RS05465	-	1028868	1029041	+	174	protein_coding	35.2216	42.3109	0.832447	-0.263157	0.703424	0.770979	DUF2759 domain-containing protein
E0699_RS05470	-	1029073	1029387	-	315	protein_coding	56.3639	84.0231	0.670814	-0.572827	0.360515	0.462756	MTH1187 family thiamine-binding protein
E0699_RS05475	-	1029390	1030451	-	1062	protein_coding	97.8307	82.5368	1.1853	0.245869	0.661726	0.734575	hypothetical protein
E0699_RS05480	-	1030513	1031643	-	1131	protein_coding	36.9206	64.6378	0.571192	-0.811117	0.224318	0.318297	hypothetical protein
E0699_RS05485	-	1031726	1033642	-	1917	protein_coding	1513.35	635.275	2.3822	1.2524	0.0106108	0.0257385	LTA synthase family protein
E0699_RS05490	-	1033759	1034724	-	966	protein_coding	53.9573	258.931	0.208385	-2.26569	7.31e-05	0.000339515	ROK family glucokinase
E0699_RS05495	-	1034735	1034950	-	216	protein_coding	0	8.50861	0	-3.9136	0.0494359	0.0926166	YqgQ family protein
E0699_RS05500	glpG	1035060	1036583	-	1524	protein_coding	85.8274	436.103	0.196805	-2.34034	9.54e-05	0.000432985	rhomboid protease GluP
E0699_RS05505	-	1036673	1036846	-	174	protein_coding	1.58885	1.94175	0.818256	-0.332575	0.891599	1	hypothetical protein
E0699_RS05510	-	1036913	1037476	-	564	protein_coding	3.06754	23.6718	0.129586	-2.9518	0.0272532	0.0561559	5-formyltetrahydrofolate cyclo-ligase
E0699_RS05515	rpmG	1037561	1037710	-	150	protein_coding	1.47869	10.219	0.1447	-2.74227	0.136332	0.211525	50S ribosomal protein L33
E0699_RS05520	-	1037794	1038873	-	1080	protein_coding	16.596	27.9705	0.59334	-0.747831	0.403808	0.505617	glycosyltransferase family 4 protein
E0699_RS05525	-	1038870	1039340	-	471	protein_coding	6.24523	13.1766	0.473963	-1.0952	0.36479	0.466889	hypothetical protein
E0699_RS05530	-	1039520	1039873	+	354	protein_coding	4.65639	172.764	0.0269522	-5.22811	2.67e-07	1.93e-06	hypothetical protein
E0699_RS05535	-	1039870	1040334	+	465	protein_coding	74.8326	1593.83	0.0469516	-4.41784	3.86e-13	5.02e-12	hypothetical protein
E0699_RS05540	-	1040362	1041171	-	810	protein_coding	614.634	34.077	18.0366	4.17269	1.02e-10	1.06e-09	phosphate ABC transporter ATP-binding protein
E0699_RS05545	-	1041155	1041964	-	810	protein_coding	319.32	46.7928	6.82414	2.77144	3.7e-06	2.24e-05	phosphate ABC transporter ATP-binding protein
E0699_RS05550	pstA	1041985	1042869	-	885	protein_coding	128.332	40.9162	3.13647	1.6484	0.01242	0.0294456	phosphate ABC transporter permease PstA
E0699_RS05555	pstC	1042869	1043798	-	930	protein_coding	155.343	52.9409	2.93426	1.55275	0.00564992	0.015236	phosphate ABC transporter permease subunit PstC
E0699_RS05560	-	1043867	1044769	-	903	protein_coding	1045.08	96.8726	10.7882	3.43205	5.88e-11	6.3e-10	phosphate ABC transporter substrate-binding protein
E0699_RS05565	-	1044925	1047075	-	2151	protein_coding	456.385	2461.76	0.18539	-2.43081	3.02e-06	1.86e-05	penicillin-binding protein 2
E0699_RS05570	-	1047189	1048481	-	1293	protein_coding	79.3153	219.317	0.361647	-1.46572	0.00770394	0.0197457	MFS transporter
E0699_RS05575	-	1048588	1049196	-	609	protein_coding	3158	11400.2	0.277012	-1.85196	0.000300405	0.00119371	superoxide dismutase
E0699_RS05580	-	1049375	1049857	-	483	protein_coding	7.61376	66.3903	0.114682	-3.1205	0.000925388	0.00320228	DUF456 domain-containing protein
E0699_RS05585	-	1049967	1050728	+	762	protein_coding	28.6459	198.431	0.144362	-2.78268	3.92e-05	0.000192389	DUF1189 domain-containing protein
E0699_RS05590	-	1050823	1051122	+	300	protein_coding	4.65639	13.593	0.342557	-1.55974	0.223056	0.316958	LysM peptidoglycan-binding domain-containing protein
E0699_RS05595	ispG	1051245	1052378	+	1134	protein_coding	2305.85	976.952	2.36025	1.23903	0.0173682	0.0388639	flavodoxin-dependent (E)-4-hydroxy-3-methylbut-2-enyl-diphosphate synthase
E0699_RS05600	-	1052404	1052793	-	390	protein_coding	130946	47.2969	2768.6	11.4323	1.76e-76	2.27e-74	DUF308 domain-containing protein
E0699_RS05605	-	1052926	1053507	+	582	protein_coding	285.768	78.8908	3.62232	1.85879	0.000581987	0.00212861	nucleotidase
E0699_RS05610	zur	1053550	1053987	-	438	protein_coding	44.314	77.4995	0.571797	-0.804721	0.201275	0.290885	zinc uptake transcriptional repressor Zur
E0699_RS05615	-	1054125	1055006	-	882	protein_coding	165.867	106.678	1.55484	0.636885	0.233903	0.328968	YitT family protein
E0699_RS05620	-	1055122	1055376	+	255	protein_coding	1596.69	18.3081	87.212	6.44127	7.84e-19	1.45e-17	DUF2624 domain-containing protein
E0699_RS05625	-	1055403	1056296	-	894	protein_coding	224.087	460.118	0.48702	-1.03699	0.0506737	0.0945798	deoxyribonuclease IV
E0699_RS05630	cshB	1056306	1057622	-	1317	protein_coding	363.668	853.143	0.426269	-1.23015	0.0172266	0.0386377	DEAD-box ATP-dependent RNA helicase CshB
E0699_RS05635	-	1057791	1058534	+	744	protein_coding	29986.1	48.2212	621.844	9.27673	1.58e-69	1.5e-67	hypothetical protein
E0699_RS05640	-	1058657	1059601	+	945	protein_coding	2610.5	301.837	8.64872	3.11307	2.13e-09	1.96e-08	4-hydroxy-3-methylbut-2-enyl diphosphate reductase
E0699_RS05645	-	1059624	1060745	-	1122	protein_coding	186.679	396.471	0.470851	-1.08627	0.0327939	0.0654399	Nif3-like dinuclear metal center hexameric protein
E0699_RS05650	-	1060738	1061427	-	690	protein_coding	14.0793	62.6995	0.224552	-2.17072	0.00743421	0.0191777	tRNA (adenine-N(1))-methyltransferase
E0699_RS05655	cccA	1061645	1062007	-	363	protein_coding	35.1114	113.054	0.310573	-1.68521	0.00726648	0.0188796	cytochrome c-550
E0699_RS05665	rpoD	1062336	1063451	-	1116	protein_coding	1484.94	1571.76	0.944759	-0.0818472	0.870514	0.904344	RNA polymerase sigma factor RpoD
E0699_RS05670	-	1063650	1065461	-	1812	protein_coding	6317.51	1682.36	3.75515	1.90892	0.000135746	0.000591549	DNA primase
E0699_RS05675	-	1065495	1065989	-	495	protein_coding	238.67	191.396	1.247	0.318292	0.547203	0.637097	YaiI/YqxD family protein
E0699_RS05680	-	1066243	1067055	-	813	protein_coding	365.367	337.209	1.0835	0.115959	0.82669	0.872006	kinase/pyrophosphorylase
E0699_RS05685	ccpN	1067081	1067719	-	639	protein_coding	108.465	150.429	0.72104	-0.473642	0.427786	0.528168	transcriptional regulator CcpN
E0699_RS05690	glyS	1067852	1069891	-	2040	protein_coding	622.6	407.707	1.52708	0.610893	0.208436	0.299928	glycine--tRNA ligase subunit beta
E0699_RS05695	glyQ	1069884	1070771	-	888	protein_coding	42.7252	81.1517	0.526486	-0.923331	0.142529	0.218848	glycine--tRNA ligase subunit alpha
E0699_RS05700	recO	1071068	1071835	-	768	protein_coding	4863.42	249.944	19.458	4.28281	3.09e-17	5.17e-16	DNA repair protein RecO
E0699_RS05705	-	1071872	1072015	-	144	protein_coding	352.563	21.6883	16.2559	4.02779	2.75e-12	3.33e-11	YqzL family protein
E0699_RS05710	-	1072163	1073068	-	906	protein_coding	6827.63	358.423	19.0491	4.25192	2.07e-17	3.52e-16	GTPase Era
E0699_RS05715	-	1073049	1073459	-	411	protein_coding	3068.79	219.369	13.9892	3.80652	1.44e-14	2.06e-13	cytidine deaminase
E0699_RS05720	-	1073578	1073949	-	372	protein_coding	10.9016	44.3457	0.245832	-2.03634	0.021203	0.0460091	diacylglycerol kinase family protein
E0699_RS05725	ybeY	1073930	1074403	-	474	protein_coding	76.2478	109.36	0.697215	-0.518284	0.371506	0.473962	rRNA maturation RNase YbeY
E0699_RS05730	pgpH	1074404	1076539	-	2136	protein_coding	356.402	938.998	0.379556	-1.39849	0.00976654	0.0240273	cyclic-di-AMP phosphodiesterase PgpH
E0699_RS05735	-	1076618	1077577	-	960	protein_coding	2376.05	167.955	14.147	3.8232	2.65e-14	3.74e-13	PhoH family protein
E0699_RS05740	yqfD	1077574	1078770	-	1197	protein_coding	76.5782	93.1592	0.822015	-0.284319	0.652018	0.726749	sporulation protein YqfD
E0699_RS05745	yqfC	1078789	1079070	-	282	protein_coding	0	3.42114	0	-2.60513	0.306588	1	sporulation protein YqfC
E0699_RS05750	-	1079127	1079546	-	420	protein_coding	8217.78	1815	4.5277	2.1789	4.07e-05	0.000199343	hypothetical protein
E0699_RS05755	floA	1079571	1080566	-	996	protein_coding	5537.05	1422.2	3.89329	1.9611	7.14e-05	0.000332627	flotillin-like protein FloA
E0699_RS05760	-	1080588	1081901	-	1314	protein_coding	21122.6	2496.71	8.46017	3.08075	1.25e-09	1.19e-08	nodulation protein NfeD
E0699_RS05765	-	1082032	1082478	-	447	protein_coding	1788.57	2194.71	0.814943	-0.294962	0.591865	0.675279	GatB/YqeY domain-containing protein
E0699_RS05770	rpsU	1082493	1082666	-	174	protein_coding	263.35	399.226	0.659653	-0.59865	0.30048	0.399603	30S ribosomal protein S21
E0699_RS05775	-	1082839	1083762	+	924	protein_coding	69.8458	47.1119	1.48255	0.562203	0.408518	0.510391	hypothetical protein
E0699_RS05780	mtaB	1083798	1085153	-	1356	protein_coding	1304.13	879.733	1.48241	0.568136	0.259363	0.358198	tRNA (N(6)-L-threonylcarbamoyladenosine(37)-C(2))-methylthiotransferase MtaB
E0699_RS05785	-	1085153	1085923	-	771	protein_coding	223.6	110.705	2.01979	1.01525	0.0581132	0.104878	16S rRNA (uracil(1498)-N(3))-methyltransferase
E0699_RS05790	prmA	1085946	1086881	-	936	protein_coding	227.375	287.434	0.79105	-0.337352	0.509485	0.605528	50S ribosomal protein L11 methyltransferase
E0699_RS05795	dnaJ	1086906	1088033	-	1128	protein_coding	115.418	162.44	0.710529	-0.494076	0.359891	0.462253	molecular chaperone DnaJ
E0699_RS05800	dnaK	1088233	1090068	-	1836	protein_coding	13855.1	6326.58	2.18999	1.13094	0.0245396	0.0516875	molecular chaperone DnaK
E0699_RS05805	grpE	1090092	1090655	-	564	protein_coding	437.446	592.141	0.738753	-0.43649	0.392448	0.494033	nucleotide exchange factor GrpE
E0699_RS05810	hrcA	1090726	1091757	-	1032	protein_coding	8170.04	1929.65	4.23394	2.08207	3.8e-05	0.00018718	heat-inducible transcriptional repressor HrcA
E0699_RS05815	hemW	1091838	1092977	-	1140	protein_coding	150.356	177.803	0.845631	-0.239727	0.670498	0.741626	radical SAM family heme chaperone HemW
E0699_RS05820	lepA	1093030	1094868	-	1839	protein_coding	2947.81	754.911	3.90484	1.96541	6.36e-05	0.000299689	elongation factor 4
E0699_RS05825	-	1095002	1095340	-	339	protein_coding	13.4183	15.3961	0.871542	-0.186687	0.855295	0.893662	YqxA family protein
E0699_RS05830	-	1095357	1096562	-	1206	protein_coding	46.1232	69.1192	0.667299	-0.586796	0.380359	0.48282	stage II sporulation protein P
E0699_RS05835	gpr	1096625	1097731	-	1107	protein_coding	17.257	101.294	0.170366	-2.56942	0.00179912	0.00567819	GPR endopeptidase
E0699_RS05840	rpsT	1097935	1098201	+	267	protein_coding	454.478	616.92	0.736689	-0.439709	0.536865	0.62763	30S ribosomal protein S20
E0699_RS05845	holA	1098216	1099259	-	1044	protein_coding	829.938	235.232	3.52817	1.81874	0.00112752	0.00380262	DNA polymerase III subunit delta
E0699_RS05855	-	1099489	1099623	+	135	protein_coding	704.919	146.864	4.79982	2.26373	4.86e-06	2.87e-05	YqzM family protein
E0699_RS05860	-	1099663	1101993	-	2331	protein_coding	27.718	150.63	0.184014	-2.44605	0.000298889	0.00118929	DNA internalization-related competence protein ComEC/Rec2
E0699_RS05865	-	1101997	1102566	-	570	protein_coding	20.655	49.9779	0.413283	-1.278	0.575539	0.661961	ComE operon protein 2
E0699_RS05870	comEA	1102633	1103250	-	618	protein_coding	1.47869	45.9565	0.0321758	-4.91092	0.00235949	0.0071849	competence protein ComEA
E0699_RS05875	-	1103334	1104155	+	822	protein_coding	613.486	45.0314	13.6235	3.76636	1.34e-08	1.13e-07	late competence protein ComER
E0699_RS05880	-	1104221	1104964	-	744	protein_coding	220.909	193.566	1.14126	0.191818	0.714714	0.780133	class I SAM-dependent methyltransferase
E0699_RS05885	rsfS	1104961	1105317	-	357	protein_coding	9.20261	34.5447	0.266397	-1.90693	0.0459163	0.0870879	ribosome silencing factor
E0699_RS05890	-	1105335	1105895	-	561	protein_coding	39.0603	47.5348	0.82172	-0.290608	0.68846	0.757497	HD domain-containing protein
E0699_RS05895	-	1105885	1106454	-	570	protein_coding	37.7383	75.2375	0.501589	-0.987859	0.154525	0.234376	nicotinate-nucleotide adenylyltransferase
E0699_RS05900	yhbY	1106466	1106756	-	291	protein_coding	2.95737	12.1619	0.243167	-2.00422	0.177631	0.262524	ribosome assembly RNA-binding protein YhbY
E0699_RS05905	aroE	1106750	1107592	-	843	protein_coding	220.909	193.566	1.14126	0.191818	0.714714	0.780133	shikimate dehydrogenase
E0699_RS05910	yqeH	1107610	1108710	-	1101	protein_coding	26.019	190.825	0.13635	-2.87417	5.77e-06	3.36e-05	ribosome biogenesis GTPase YqeH
E0699_RS05915	-	1108714	1109232	-	519	protein_coding	16.7062	29.2212	0.571714	-0.802902	0.338477	0.440038	YqeG family HAD IIIA-type phosphatase
E0699_RS05920	-	1109594	1109734	+	141	protein_coding	76.7986	38.8423	1.97719	0.983854	0.107142	0.174182	sporulation histidine kinase inhibitor Sda
E0699_RS05925	-	1110040	1110771	-	732	protein_coding	48.8603	321.615	0.151922	-2.71677	2.92e-06	1.82e-05	SGNH/GDSL hydrolase family protein
E0699_RS05930	-	1111023	1111775	-	753	protein_coding	25663.6	46.3725	553.423	9.10881	1.26e-67	1.14e-65	N-acetylmuramoyl-L-alanine amidase
E0699_RS05935	-	1111962	1112588	+	627	protein_coding	107.804	39.9474	2.69866	1.42876	0.0172313	0.0386377	TVP38/TMEM64 family protein
E0699_RS05940	gnd	1112607	1113500	-	894	protein_coding	19.5534	42.9035	0.455753	-1.12622	0.181756	0.268323	decarboxylating 6-phosphogluconate dehydrogenase
E0699_RS05945	-	1113751	1114473	+	723	protein_coding	164.215	350.239	0.468865	-1.09111	0.0434885	0.0833966	hypothetical protein
E0699_RS05950	nucB	1114506	1114916	-	411	protein_coding	32.815	73.0958	0.448931	-1.16545	0.11575	0.185004	sporulation-specific Dnase NucB
E0699_RS05955	sigK	1115115	1115840	+	726	protein_coding	351.284	44.2929	7.93092	2.98744	0.028225	0.0579784	RNA polymerase sporulation sigma factor SigK
E0699_RS05960	-	1115840	1115938	+	99	protein_coding	1.47869	3.18977	0.463571	-1.075	0.638846	1	hypothetical protein
E0699_RS05970	fumC	1116366	1117754	-	1389	protein_coding	41.4668	63.1063	0.657095	-0.609116	0.393287	0.494933	class II fumarate hydratase
E0699_RS05975	-	1117921	1118811	+	891	protein_coding	142.962	36.4351	3.92375	1.97242	0.000577906	0.00211757	LysR family transcriptional regulator
E0699_RS05980	-	1119753	1120148	+	396	protein_coding	110.211	499.594	0.220601	-2.18011	3.26e-05	0.000163559	VOC family protein
E0699_RS05990	-	1120888	1122015	-	1128	protein_coding	144.047	210.217	0.685229	-0.54196	0.401317	0.50313	tetratricopeptide repeat protein
E0699_RS06000	-	1124137	1124424	+	288	protein_coding	1.58885	13.1295	0.121014	-3.09644	0.0882682	0.148593	hypothetical protein
E0699_RS06010	-	1124827	1125267	+	441	protein_coding	5.91475	54.8344	0.107866	-3.17968	0.00194906	0.00607441	SMI1/KNR4 family protein
E0699_RS06015	-	1125366	1125818	+	453	protein_coding	10.7915	11.8351	0.911815	-0.143325	0.895235	0.923319	SMI1/KNR4 family protein
E0699_RS06020	-	1125915	1126274	+	360	protein_coding	0	18.723	0	-5.05694	0.00498323	0.013632	hypothetical protein
E0699_RS06025	-	1126346	1126858	+	513	protein_coding	6.02491	23.4864	0.256528	-1.95127	0.0816577	0.139469	hypothetical protein
E0699_RS06030	-	1127166	1127369	-	204	protein_coding	7.83408	22.1464	0.35374	-1.51903	0.152995	0.232402	hypothetical protein
E0699_RS06045	-	1128646	1128936	+	291	protein_coding	9.09245	34.0306	0.267184	-1.89599	0.0428142	0.0823811	hypothetical protein
E0699_RS06055	-	1130093	1130815	-	723	protein_coding	38.3993	65.0576	0.590235	-0.762121	0.240105	0.335439	hypothetical protein
E0699_RS06060	-	1131099	1131953	+	855	protein_coding	7.72392	38.2796	0.201777	-2.31901	0.0220916	0.04746	C1 family peptidase
E0699_RS06065	-	1131977	1132297	+	321	protein_coding	0	5.91757	0	-3.39574	0.121305	0.192065	protease inhibitor I42 family protein
E0699_RS06070	-	1132371	1133336	+	966	protein_coding	41.0262	67.1285	0.611159	-0.709423	0.323532	0.424309	hypothetical protein
E0699_RS06075	-	1133721	1134440	-	720	protein_coding	51.2668	81.6588	0.627817	-0.665586	0.307535	0.406948	hypothetical protein
E0699_RS06095	-	1136499	1136711	-	213	protein_coding	5109.23	12.4369	410.811	8.67283	3.44e-50	1.85e-48	spore germination protein
E0699_RS06100	-	1136875	1137081	+	207	protein_coding	28.9763	29.8223	0.971634	-0.0412255	0.955931	0.967592	hypothetical protein
E0699_RS06110	lepB	1137524	1138075	+	552	protein_coding	251.538	320.321	0.785269	-0.348551	0.500619	0.596817	signal peptidase I
E0699_RS06115	-	1138310	1138654	+	345	protein_coding	11.9397	50.3078	0.237332	-2.0554	0.0179347	0.0398405	hypothetical protein
E0699_RS06120	ribD	1139048	1140133	+	1086	protein_coding	3253.13	2574.9	1.2634	0.33732	0.51232	0.607674	bifunctional diaminohydroxyphosphoribosylaminopyrimidine deaminase/5-amino-6-(5-phosphoribosylamino)uracil reductase RibD
E0699_RS06125	ribE	1140144	1140791	+	648	protein_coding	695.513	1524.19	0.456315	-1.13191	0.0280714	0.0577224	riboflavin synthase subunit alpha
E0699_RS06130	-	1140806	1142002	+	1197	protein_coding	1485.98	3541.22	0.419624	-1.25292	0.0138915	0.0323838	bifunctional 3%2C4-dihydroxy-2-butanone-4-phosphate synthase/GTP cyclohydrolase II
E0699_RS06135	ribH	1142035	1142499	+	465	protein_coding	8910.93	684.45	13.0191	3.70277	2.38e-13	3.18e-12	6%2C7-dimethyl-8-ribityllumazine synthase
E0699_RS06140	ribT	1142612	1142986	+	375	protein_coding	4022.18	789.888	5.09208	2.3484	4.88e-06	2.88e-05	GNAT family N-acetyltransferase RibT
E0699_RS06145	-	1143000	1143524	-	525	protein_coding	356.762	26.4004	13.5135	3.75222	2.35e-12	2.86e-11	DUF309 domain-containing protein
E0699_RS06150	scpA	1143804	1144559	+	756	protein_coding	22.9514	56.2215	0.408232	-1.29345	0.0802994	0.137562	segregation/condensation protein A
E0699_RS06155	scpB	1144549	1145142	+	594	protein_coding	25.5783	20.2985	1.26011	0.341128	0.678702	0.749243	SMC-Scp complex subunit ScpB
E0699_RS06160	-	1145197	1145736	+	540	protein_coding	242.446	50.8111	4.77151	2.25146	6.33e-05	0.00029896	YpuI family protein
E0699_RS06165	-	1145859	1147007	+	1149	protein_coding	38.7298	32.5949	1.18822	0.241572	0.7434	0.804609	D-alanyl-D-alanine carboxypeptidase
E0699_RS06170	spmA	1146995	1147585	+	591	protein_coding	6.24523	10.5415	0.592441	-0.772464	0.534192	0.62579	spore maturation protein SbmA
E0699_RS06175	spmB	1147590	1148126	+	537	protein_coding	30.455	9.52488	3.19742	1.67674	0.0392812	0.0767435	spore maturation protein SpmB
E0699_RS06180	rluB	1148218	1148952	+	735	protein_coding	115.685	217.525	0.531824	-0.908989	0.103611	0.169897	23S rRNA pseudouridine(2605) synthase RluB
E0699_RS06185	resA	1149047	1149586	+	540	protein_coding	29.3068	75.1376	0.390042	-1.36237	0.0430929	0.0828373	thiol-disulfide oxidoreductase ResA
E0699_RS06190	resB	1149583	1151211	+	1629	protein_coding	100.678	287.614	0.350045	-1.51303	0.00451971	0.0125976	cytochrome c biogenesis protein ResB
E0699_RS06195	resC	1151231	1152406	+	1176	protein_coding	74.6589	185.281	0.40295	-1.3094	0.0189295	0.0417014	cytochrome c biogenesis protein ResC
E0699_RS06200	resD	1152487	1153209	+	723	protein_coding	355.788	241.432	1.47365	0.559379	0.285438	0.384285	DNA-binding response regulator ResD
E0699_RS06205	resE	1153206	1154975	+	1770	protein_coding	1463.63	984.978	1.48595	0.57141	0.259672	0.358377	sensor histidine kinase ResE
E0699_RS06210	sigX	1155179	1155763	+	585	protein_coding	13.9692	40.5094	0.344838	-1.54319	0.0721573	0.125833	RNA polymerase sigma factor SigX
E0699_RS06215	rsiX	1155699	1156802	+	1104	protein_coding	137.111	362.039	0.378719	-1.4016	0.0111745	0.026893	anti-sigma-X factor RsiX
E0699_RS06220	aroD	1156914	1157681	+	768	protein_coding	242.446	50.8111	4.77151	2.25146	6.33e-05	0.00029896	type I 3-dehydroquinate dehydratase
E0699_RS06225	-	1157723	1159300	-	1578	protein_coding	766.02	201.794	3.79605	1.92459	8.3e-05	0.000381085	phosphoglycerate dehydrogenase
E0699_RS06230	fmnP	1159797	1160369	+	573	protein_coding	522.786	2005.74	0.260645	-1.93963	0.000321423	0.0012663	riboflavin transporter FmnP
E0699_RS06235	-	1160409	1160657	-	249	protein_coding	713.507	94.0145	7.58933	2.92587	5.65e-08	4.47e-07	ferredoxin
E0699_RS06240	-	1160923	1161981	+	1059	protein_coding	594.36	80.3216	7.39976	2.88896	2.65e-08	2.18e-07	hypothetical protein
E0699_RS06245	-	1161974	1163464	+	1491	protein_coding	133.052	160.028	0.831431	-0.266279	0.616916	0.698061	ATP-dependent DNA helicase RecQ
E0699_RS06250	-	1163524	1164093	+	570	protein_coding	56.9147	56.1794	1.01309	0.0168213	0.978394	0.984574	CPBP family intramembrane metalloprotease
E0699_RS06255	-	1164044	1164766	+	723	protein_coding	254.936	157.731	1.61627	0.692933	0.18295	0.269795	LysM peptidoglycan-binding domain-containing protein
E0699_RS06260	-	1164829	1165272	+	444	protein_coding	29.417	12.3917	2.37392	1.2413	0.12601	0.198066	YpbF family protein
E0699_RS06265	-	1165358	1166137	+	780	protein_coding	19.5534	121.968	0.160316	-2.62949	0.000338368	0.0013278	metallophosphoesterase
E0699_RS06270	-	1166296	1166880	+	585	protein_coding	3797.72	114.68	33.1158	5.0504	1.55e-25	3.81e-24	genetic competence negative regulator
E0699_RS06275	gudB	1167036	1168310	+	1275	protein_coding	1037.19	3781.83	0.274257	-1.8666	0.000425842	0.00162309	NAD-specific glutamate dehydrogenase
E0699_RS06280	ypdA	1168418	1169392	+	975	protein_coding	303.686	933.195	0.325426	-1.61957	0.0019022	0.00594233	YpdA family putative bacillithiol disulfide reductase
E0699_RS06285	prsW	1169512	1170168	+	657	protein_coding	120.452	314.499	0.382996	-1.38312	0.0121251	0.0288842	intramembrane metalloprotease PrsW
E0699_RS06290	sleB	1170321	1171238	+	918	protein_coding	22.621	56.9593	0.397143	-1.32562	0.0901503	0.151314	spore cortex-lytic enzyme
E0699_RS06295	ypeB	1171273	1172625	+	1353	protein_coding	297.314	55.9917	5.30996	2.40809	1.47e-05	7.88e-05	germination protein YpeB
E0699_RS06300	dgrA	1172719	1173372	+	654	protein_coding	24.0996	49.8856	0.483098	-1.04304	0.186285	0.273589	cyclic di-GMP receptor DgrA
E0699_RS06305	-	1173417	1173593	+	177	protein_coding	0	1.06338	0	-0.918168	0.813075	1	YpfB family protein
E0699_RS06310	-	1173672	1174346	+	675	protein_coding	12.16	48.2718	0.251907	-1.98359	0.0178008	0.0395872	(d)CMP kinase
E0699_RS06315	rpsA	1174579	1175727	+	1149	protein_coding	2632.53	3377.98	0.779321	-0.359713	0.483724	0.579799	30S ribosomal protein S1
E0699_RS06320	-	1175740	1176789	+	1050	protein_coding	92.1362	88.4509	1.04166	0.0574633	0.919987	0.940174	type 2 isopentenyl-diphosphate Delta-isomerase
E0699_RS06325	-	1176832	1176963	-	132	protein_coding	78.6543	16.4591	4.77877	2.25332	0.00127352	0.00422	YpzI family protein
E0699_RS06330	-	1177040	1177639	+	600	protein_coding	5.91475	23.994	0.24651	-1.99511	0.0913637	0.152914	hypothetical protein
E0699_RS06335	-	1177636	1178529	+	894	protein_coding	0	54.2315	0	-6.58924	5e-05	0.000241963	membrane protein
E0699_RS06340	-	1178526	1178720	+	195	protein_coding	1.47869	2.45046	0.603433	-0.69021	0.769108	1	hypothetical protein
E0699_RS06345	engA	1178874	1180184	+	1311	protein_coding	53.6268	549.17	0.0976507	-3.35616	2.17e-09	2e-08	ribosome-associated GTPase EngA
E0699_RS06350	gpsA	1180202	1181239	+	1038	protein_coding	321.871	1097.06	0.293393	-1.76904	0.000479777	0.00180448	NAD(P)H-dependent glycerol-3-phosphate dehydrogenase
E0699_RS06355	-	1181577	1181780	+	204	protein_coding	1.47869	6.70361	0.220581	-2.14059	0.281725	0.381281	DUF2768 domain-containing protein
E0699_RS06360	-	1181802	1182536	+	735	protein_coding	44.0937	75.0031	0.587892	-0.762414	0.234415	0.329431	hypothetical protein
E0699_RS06365	spoIVA	1182717	1184195	+	1479	protein_coding	3738.46	145.136	25.7584	4.68648	6.53e-19	1.22e-17	stage IV sporulation protein A
E0699_RS06370	hbs	1184569	1184847	+	279	protein_coding	167.329	1129	0.14821	-2.75183	4.34e-06	2.59e-05	non-specific DNA-binding protein Hbs
E0699_RS06375	folE	1185035	1185607	+	573	protein_coding	151.678	163.054	0.93023	-0.103567	0.852088	0.891246	GTP cyclohydrolase I FolE
E0699_RS06380	mtrB	1185629	1185856	+	228	protein_coding	19.8839	40.7879	0.487496	-1.03318	0.198153	0.287207	trp RNA-binding attenuation protein MtrB
E0699_RS06385	yqiD	1186020	1186775	+	756	protein_coding	259.656	31.1657	8.33147	3.05837	2.71e-08	2.23e-07	heptaprenyl diphosphate synthase component 1
E0699_RS06390	menG	1186782	1187483	+	702	protein_coding	120.388	69.9528	1.72099	0.784893	0.231623	0.326453	demethylmenaquinone methyltransferase
E0699_RS06395	hepT	1187425	1188471	+	1047	protein_coding	254.936	157.731	1.61627	0.692933	0.18295	0.269795	heptaprenyl diphosphate synthase component II
E0699_RS06400	ndk	1188587	1189036	+	450	protein_coding	63.1599	246.285	0.25645	-1.96503	0.000636233	0.00230165	nucleoside-diphosphate kinase
E0699_RS06405	cheR	1189273	1190043	+	771	protein_coding	15.3377	85.301	0.179807	-2.47779	0.00149227	0.00482837	protein-glutamate O-methyltransferase CheR
E0699_RS06410	aroC	1190118	1191290	+	1173	protein_coding	246.064	93.1764	2.64084	1.40132	0.00785097	0.0200323	chorismate synthase
E0699_RS06415	aroB	1191290	1192378	+	1089	protein_coding	227.171	129.79	1.75029	0.806189	0.131948	0.206173	3-dehydroquinate synthase
E0699_RS06420	aroH	1192375	1192758	+	384	protein_coding	250.39	420.432	0.595553	-0.747827	0.144179	0.220956	chorismate mutase
E0699_RS06425	trpE	1192975	1194522	+	1548	protein_coding	63.8674	89.2389	0.715691	-0.480373	0.423308	0.524817	anthranilate synthase component I
E0699_RS06430	trpD	1194494	1195510	+	1017	protein_coding	83.0904	103.015	0.806585	-0.306977	0.617608	0.698646	anthranilate phosphoribosyltransferase
E0699_RS06435	trpC	1195503	1196255	+	753	protein_coding	26.019	37.2208	0.699045	-0.517188	0.483029	0.579315	indole-3-glycerol phosphate synthase TrpC
E0699_RS06440	-	1196260	1196907	+	648	protein_coding	25.5783	31.5779	0.810008	-0.298136	0.713599	0.779244	phosphoribosylanthranilate isomerase
E0699_RS06445	trpB	1196888	1198090	+	1203	protein_coding	109.66	86.5609	1.26686	0.342948	0.541498	0.631931	tryptophan synthase subunit beta
E0699_RS06450	-	1198083	1198886	+	804	protein_coding	511.304	94.5574	5.40734	2.43429	1.14e-06	7.67e-06	tryptophan synthase subunit alpha
E0699_RS06455	-	1198897	1199979	+	1083	protein_coding	2313.68	250.822	9.22438	3.20593	2.53e-10	2.56e-09	histidinol-phosphate transaminase
E0699_RS06460	-	1200028	1201143	+	1116	protein_coding	517.045	107.969	4.78882	2.25972	3.89e-06	2.33e-05	prephenate dehydrogenase
E0699_RS06465	aroA	1201154	1202440	+	1287	protein_coding	652.08	263.525	2.47445	1.3071	0.00756403	0.0194874	3-phosphoshikimate 1-carboxyvinyltransferase
E0699_RS06470	-	1202775	1204046	+	1272	protein_coding	685.429	413.082	1.65931	0.730805	0.141017	0.216952	tetratricopeptide repeat protein
E0699_RS06475	-	1204118	1204657	+	540	protein_coding	1610.02	1353.91	1.18916	0.250302	0.67148	0.742094	YpiB family protein
E0699_RS06480	-	1204712	1205158	+	447	protein_coding	10.461	27.5101	0.380259	-1.37909	0.155288	0.235266	YpiF family protein
E0699_RS06485	qcrA	1205301	1205804	+	504	protein_coding	419.545	216.672	1.93632	0.952872	0.0532084	0.0982062	ubiquinol-cytochrome c reductase iron-sulfur subunit
E0699_RS06490	qcrB	1205806	1206480	+	675	protein_coding	109.66	86.5609	1.26686	0.342948	0.541498	0.631931	menaquinol-cytochrome c reductase cytochrome b subunit
E0699_RS06495	qcrC	1206515	1207282	+	768	protein_coding	847.661	438.511	1.93304	0.951239	0.0530081	0.0980183	c-type cytochrome
E0699_RS06500	-	1207429	1207986	+	558	protein_coding	6.13507	40.1761	0.152705	-2.71477	0.00948694	0.0235137	DUF1405 domain-containing protein
E0699_RS06505	ypjB	1208055	1208849	+	795	protein_coding	78.3874	56.4509	1.38859	0.470395	0.460636	0.558342	sporulation protein YpjB
E0699_RS06510	-	1208891	1209763	-	873	protein_coding	69.0746	126.514	0.545982	-0.873414	0.128424	0.201383	YitT family protein
E0699_RS06515	-	1209903	1210238	+	336	protein_coding	1.47869	11.975	0.123482	-2.97333	0.100176	0.165149	nucleotide pyrophosphohydrolase
E0699_RS06520	-	1210250	1211053	+	804	protein_coding	6.02491	50.7241	0.118778	-3.05669	0.00206879	0.00640543	4-hydroxy-tetrahydrodipicolinate reductase
E0699_RS06525	mgsA	1211069	1211482	+	414	protein_coding	1.47869	38.4259	0.0384815	-4.65047	0.00403343	0.0114587	methylglyoxal synthase
E0699_RS06530	bshB1	1211475	1212185	+	711	protein_coding	7.5036	50.0319	0.149976	-2.71762	0.00397677	0.0113139	bacillithiol biosynthesis deacetylase BshB1
E0699_RS06535	bshA	1212182	1213315	+	1134	protein_coding	24.8708	50.533	0.492169	-1.0323	0.18368	0.270661	N-acetyl-alpha-D-glucosaminyl L-malate synthase BshA
E0699_RS06540	-	1213320	1214513	+	1194	protein_coding	71.9219	70.8771	1.01474	0.0197408	0.974655	0.982113	CCA tRNA nucleotidyltransferase
E0699_RS06545	-	1214498	1215475	+	978	protein_coding	96.7926	72.6388	1.33252	0.41269	0.470569	0.567274	bifunctional biotin--[acetyl-CoA-carboxylase] synthetase/biotin operon repressor
E0699_RS06550	panB	1215720	1216553	+	834	protein_coding	221.146	236.905	0.933483	-0.0999819	0.858509	0.896315	3-methyl-2-oxobutanoate hydroxymethyltransferase
E0699_RS06555	panC	1216555	1217415	+	861	protein_coding	377.811	499.185	0.756856	-0.402283	0.43672	0.537035	pantoate--beta-alanine ligase
E0699_RS06560	panD	1217417	1217800	+	384	protein_coding	105.995	169.621	0.624895	-0.678242	0.235852	0.330891	aspartate 1-decarboxylase
E0699_RS06565	dinG	1217926	1220721	+	2796	protein_coding	2451.9	540.892	4.53307	2.18073	6.59e-06	3.79e-05	ATP-dependent DNA helicase DinG
E0699_RS06570	-	1220864	1221034	+	171	protein_coding	3.06754	6.93575	0.442279	-1.17862	0.454757	0.552899	YpmA family protein
E0699_RS06575	-	1221043	1221528	+	486	protein_coding	259.656	31.1657	8.33147	3.05837	2.71e-08	2.23e-07	DUF5590 domain-containg protein
E0699_RS06580	aspB	1221551	1222732	+	1182	protein_coding	682.726	144.317	4.73074	2.24191	1.93e-05	0.000101404	aspartate transaminase AspB
E0699_RS06585	asnS	1222876	1224168	+	1293	protein_coding	607.987	2396.4	0.253708	-1.97898	9.76e-05	0.000440676	asparagine--tRNA ligase
E0699_RS06590	dnaD	1224262	1224960	+	699	protein_coding	169.155	151.303	1.11799	0.160792	0.764391	0.820639	DNA replication protein DnaD
E0699_RS06595	nth	1224979	1225638	+	660	protein_coding	239.819	143.346	1.673	0.74236	0.150798	0.229598	endonuclease III
E0699_RS06600	-	1225635	1226129	+	495	protein_coding	246.064	93.1764	2.64084	1.40132	0.00785097	0.0200323	hypothetical protein
E0699_RS06605	-	1226205	1228949	-	2745	protein_coding	3624.11	4375.45	0.828283	-0.271748	0.580762	0.666813	PBP1A family penicillin-binding protein
E0699_RS06610	recU	1228971	1229591	-	621	protein_coding	758.436	582.052	1.30304	0.38217	0.441034	0.541003	Holliday junction resolvase RecU
E0699_RS06615	-	1229632	1230594	+	963	protein_coding	11.9397	47.0693	0.253661	-1.96037	0.0258327	0.0539645	DUF2515 domain-containing protein
E0699_RS06620	sspM	1230619	1230723	-	105	protein_coding	18.2951	6.47301	2.82636	1.49594	0.122008	0.192763	acid-soluble spore protein SspM
E0699_RS06625	-	1230922	1231167	+	246	protein_coding	6.13507	12.4381	0.493249	-1.02122	0.389516	0.491193	YppD family protein
E0699_RS06630	-	1231213	1231584	+	372	protein_coding	147.949	49.7056	2.97651	1.57371	0.00455749	0.0126852	YppE family protein
E0699_RS06635	-	1231623	1231811	-	189	protein_coding	123.142	31.4407	3.91664	1.96639	0.000795119	0.00280262	hypothetical protein
E0699_RS06640	-	1231998	1232375	+	378	protein_coding	8043.36	10.5867	759.759	9.55135	4.05e-57	2.52e-55	hypothetical protein
E0699_RS06645	-	1232396	1232815	-	420	protein_coding	2160.87	20.4353	105.742	6.71878	2e-28	5.5e-27	hypothetical protein
E0699_RS06650	-	1232953	1233459	+	507	protein_coding	413.143	156.759	2.63553	1.39814	0.00688812	0.0180845	PTS glucose transporter subunit IIA
E0699_RS06655	-	1233562	1235811	+	2250	protein_coding	491.56	429.905	1.14342	0.193797	0.694715	0.763045	DEAD/DEAH box helicase
E0699_RS06660	-	1235827	1237068	+	1242	protein_coding	535.183	214.877	2.49065	1.31641	0.00724414	0.0188338	hypothetical protein
E0699_RS06665	-	1237169	1237297	+	129	protein_coding	9.42293	3.56019	2.64675	1.38702	0.28521	0.384285	hypothetical protein
E0699_RS06670	cotD	1237381	1237608	+	228	protein_coding	49319.6	15.4455	3193.13	11.6503	2.6e-107	6.9e-105	spore coat protein CotD
E0699_RS06675	-	1237610	1238242	+	633	protein_coding	958.643	34.5864	27.7173	4.79236	8.39e-23	1.87e-21	DUF1273 domain-containing protein
E0699_RS06680	gpsB	1238318	1238614	+	297	protein_coding	905.22	847.873	1.06764	0.094786	0.854384	0.892944	cell division regulator GpsB
E0699_RS06685	rnpB	1238680	1239060	+	381	protein_coding	593680	106178	5.59137	2.4832	1.72e-05	9.12e-05	RNase P RNA component class B
E0699_RS06690	-	1239161	1240318	+	1158	protein_coding	250.39	420.432	0.595553	-0.747827	0.144179	0.220956	class I SAM-dependent RNA methyltransferase
E0699_RS06695	-	1240371	1240523	-	153	protein_coding	5597.33	15.4911	361.325	8.50195	2.04e-48	1.04e-46	YpzG family protein
E0699_RS06700	-	1240687	1240878	+	192	protein_coding	6.24523	18.7732	0.332668	-1.60366	0.154215	0.233995	hypothetical protein
E0699_RS06705	-	1240981	1242906	+	1926	protein_coding	180.04	270.962	0.664447	-0.587764	0.286217	0.385006	ATP-dependent DNA helicase
E0699_RS06710	kduD	1242947	1243711	-	765	protein_coding	16.4859	34.1685	0.482488	-1.03953	0.226584	0.3203	2-dehydro-3-deoxy-D-gluconate 5-dehydrogenase KduD
E0699_RS06715	kduI	1243713	1244540	-	828	protein_coding	45.6826	56.8712	0.803264	-0.314563	0.628408	0.708048	5-dehydro-4-deoxy-D-glucuronate isomerase
E0699_RS06720	kdgR	1244762	1245781	+	1020	protein_coding	563.562	42.3052	13.3214	3.73256	1.48e-12	1.82e-11	pectin utilization transcriptional regulator KdgR
E0699_RS06725	-	1245819	1246793	+	975	protein_coding	527.697	91.4534	5.77012	2.52682	3.65e-06	2.21e-05	sugar kinase
E0699_RS06730	eda	1246795	1247385	+	591	protein_coding	243.17	25.2462	9.63195	3.26597	8.81e-09	7.66e-08	bifunctional 4-hydroxy-2-oxoglutarate aldolase/2-dehydro-3-deoxy-phosphogluconate aldolase
E0699_RS06735	kdgT	1247430	1248422	+	993	protein_coding	319.748	77.7202	4.1141	2.03818	0.000265999	0.0010778	2-keto-3-deoxygluconate transporter
E0699_RS06740	ypwA	1248534	1250039	+	1506	protein_coding	166.291	329.56	0.504584	-0.98445	0.0798992	0.137113	carboxypeptidase
E0699_RS06745	xpt	1250370	1250954	+	585	protein_coding	0	24.0878	0	-5.41889	0.0015819	0.00508941	xanthine phosphoribosyltransferase
E0699_RS06750	pbuX	1250951	1252267	+	1317	protein_coding	1.58885	54.3269	0.0292461	-5.14602	0.00123115	0.00408639	xanthine permease
E0699_RS06755	-	1252322	1253437	+	1116	protein_coding	6.02491	30.6072	0.196846	-2.33153	0.0294706	0.059919	type III polyketide synthase
E0699_RS06760	bpsB	1253441	1253947	+	507	protein_coding	0	13.3145	0	-4.56509	0.0145252	0.0336165	alkylpyrone methyltransferase
E0699_RS06765	fbpC	1254018	1254107	+	90	protein_coding	0	0.416007	0	0.424076	0.930575	1	Fur-regulated basic protein FbpC
E0699_RS06770	dynA	1254283	1257864	+	3582	protein_coding	79.8661	251.398	0.317688	-1.65532	0.00225775	0.00690676	dynamin GTPase
E0699_RS06775	-	1257929	1258186	+	258	protein_coding	6.24523	10.8204	0.577172	-0.805505	0.511871	0.607322	YpbS family protein
E0699_RS06780	-	1258261	1258407	+	147	protein_coding	223.24	8.18416	27.277	4.76589	6.32e-13	8.02e-12	hypothetical protein
E0699_RS06785	-	1258782	1259606	-	825	protein_coding	101.008	153.003	0.660171	-0.598934	0.269142	0.368636	YsnF/AvaK domain-containing protein
E0699_RS06795	-	1260408	1260743	-	336	protein_coding	3002.79	16.2741	184.513	7.52197	1.18e-25	2.93e-24	hypothetical protein
E0699_RS06800	ilvB	1261556	1263280	+	1725	protein_coding	17.0367	72.3083	0.235612	-2.0945	0.0083134	0.020997	acetolactate synthase large subunit
E0699_RS06805	ilvN	1263277	1263795	+	519	protein_coding	4.65639	9.24601	0.50361	-1.00598	0.473307	0.569885	acetolactate synthase small subunit
E0699_RS06810	ilvC	1263819	1264847	+	1029	protein_coding	39.6576	50.764	0.781216	-0.356837	0.61334	0.69441	ketol-acid reductoisomerase
E0699_RS06815	-	1264834	1266390	+	1557	protein_coding	35.7724	61.0309	0.586136	-0.778619	0.270256	0.369725	2-isopropylmalate synthase
E0699_RS06820	leuB	1266411	1267508	+	1098	protein_coding	30.1246	52.382	0.575093	-0.792643	0.300673	0.399691	3-isopropylmalate dehydrogenase
E0699_RS06825	leuC	1267558	1268976	+	1419	protein_coding	189.526	96.1681	1.97078	0.977778	0.0781209	0.134758	3-isopropylmalate dehydratase large subunit
E0699_RS06830	leuD	1268989	1269588	+	600	protein_coding	116.126	40.5956	2.86055	1.51511	0.00900399	0.0224705	3-isopropylmalate dehydratase small subunit
E0699_RS06835	-	1269708	1270712	+	1005	protein_coding	30.5652	65.243	0.468482	-1.09272	0.104113	0.170301	tetratricopeptide repeat protein
E0699_RS06840	-	1270940	1272214	+	1275	protein_coding	1263.38	3019.83	0.418363	-1.25714	0.0171497	0.0385056	trigger factor
E0699_RS06845	clpX	1272486	1273748	+	1263	protein_coding	1815.92	1814.62	1.00071	0.00111451	0.99828	0.99853	ATP-dependent protease ATP-binding subunit ClpX
E0699_RS06850	lonB	1273902	1275560	+	1659	protein_coding	142.962	91.3557	1.5649	0.645547	0.291272	0.39075	ATP-dependent protease LonB
E0699_RS06855	lon	1275741	1278065	+	2325	protein_coding	905.821	649.698	1.39422	0.479385	0.336258	0.437828	endopeptidase La
E0699_RS06860	-	1278062	1278649	+	588	protein_coding	635.327	111.858	5.67975	2.50625	9.73e-07	6.6e-06	YihA family ribosome biogenesis GTP-binding protein
E0699_RS06865	-	1278671	1279168	-	498	protein_coding	24.4301	28.8527	0.846718	-0.238722	0.754654	0.813035	hypothetical protein
E0699_RS06870	-	1279398	1280765	+	1368	protein_coding	5052.9	2348.01	2.15199	1.10568	0.0530525	0.0980549	glutamyl-tRNA reductase
E0699_RS06875	ccsA	1280773	1281603	+	831	protein_coding	94.3861	115.878	0.81453	-0.298345	0.606049	0.687891	cytochrome c biogenesis protein CcsA
E0699_RS06880	hemC	1281636	1282580	+	945	protein_coding	407.338	1212.83	0.335859	-1.57453	0.00291153	0.00860051	hydroxymethylbilane synthase
E0699_RS06885	-	1282570	1283358	+	789	protein_coding	461.249	890.611	0.517902	-0.949754	0.0854091	0.144636	uroporphyrinogen-III synthase
E0699_RS06890	hemB	1283355	1284329	+	975	protein_coding	1115.74	2359.41	0.472887	-1.08055	0.0393514	0.0768317	porphobilinogen synthase
E0699_RS06895	hemL	1284359	1285651	+	1293	protein_coding	3846.3	4512.41	0.852381	-0.230403	0.648028	0.723807	glutamate-1-semialdehyde 2%2C1-aminomutase
E0699_RS06900	spoVID	1285782	1287503	+	1722	protein_coding	14410.3	162.482	88.6883	6.47063	6.85e-29	1.92e-27	spore coat morphogenetic protein SpoVID
E0699_RS06905	cotN	1287536	1288561	+	1026	protein_coding	2521.92	77.8144	32.4094	5.01757	1.63e-15	2.47e-14	spore coat protein CotN
E0699_RS06910	-	1288580	1288771	-	192	protein_coding	58.5501	7.90605	7.40573	2.88519	0.000284797	0.0011435	hypothetical protein
E0699_RS06915	valS	1289219	1291861	+	2643	protein_coding	647.487	317.575	2.03885	1.02749	0.0375304	0.0737098	valine--tRNA ligase
E0699_RS06920	-	1291921	1293213	+	1293	protein_coding	151.457	76.6614	1.97567	0.981885	0.0703844	0.123227	bifunctional folylpolyglutamate synthase/dihydrofolate synthase
E0699_RS06925	-	1293353	1294099	+	747	protein_coding	4.76655	107.49	0.0443439	-4.53573	2.27e-05	0.000117043	prepilin peptidase
E0699_RS06930	spoIIB	1294233	1295231	+	999	protein_coding	103.148	45.4463	2.26967	1.17818	0.0679441	0.119585	stage II sporulation protein SpoIIB
E0699_RS06935	maf	1295384	1295953	+	570	protein_coding	115.905	107.467	1.07852	0.110935	0.844249	0.885565	septum formation protein Maf
E0699_RS06940	-	1295990	1296685	+	696	protein_coding	82.0058	103.762	0.790329	-0.342277	0.559905	0.648845	JAB domain-containing protein
E0699_RS06945	mreB	1296777	1297790	+	1014	protein_coding	247.699	389.692	0.635629	-0.653154	0.216186	0.308738	rod shape-determining protein MreB
E0699_RS06950	mreC	1297821	1298693	+	873	protein_coding	310.436	939.823	0.330313	-1.59886	0.00209974	0.00647044	rod shape-determining protein MreC
E0699_RS06955	mreD	1298690	1299208	+	519	protein_coding	12.16	96.0444	0.126608	-2.9742	0.000162377	0.000690968	rod shape-determining protein MreD
E0699_RS06960	minC	1299261	1299941	+	681	protein_coding	832.184	230.752	3.6064	1.85103	0.000256307	0.00104171	septum site-determining protein MinC
E0699_RS06965	minD	1299943	1300749	+	807	protein_coding	1044.3	435.478	2.39806	1.26204	0.0160204	0.0364625	septum site-determining protein MinD
E0699_RS06970	spoIVFA	1300899	1301693	+	795	protein_coding	26.2393	26.4463	0.992172	-0.0177067	0.981989	0.985978	stage IV sporulation protein SpoIVFA
E0699_RS06975	spoIVFB	1301686	1302552	+	867	protein_coding	27.718	40.7319	0.680498	-0.560361	0.457044	0.555171	stage IV sporulation protein SpoIVFB
E0699_RS06980	rplU	1302699	1303007	+	309	protein_coding	62.7192	242.649	0.258477	-1.95075	0.00157864	0.00508305	50S ribosomal protein L21
E0699_RS06985	-	1303010	1303348	+	339	protein_coding	25.9088	94.2877	0.274785	-1.85972	0.00651692	0.0172014	ribosomal-processing cysteine protease Prp
E0699_RS06990	rpmA	1303361	1303645	+	285	protein_coding	418.456	567.346	0.737567	-0.437962	0.494956	0.591127	50S ribosomal protein L27
E0699_RS06995	-	1303766	1303888	-	123	protein_coding	0	8.92309	0	-3.98685	0.0442536	0.0845163	hypothetical protein
E0699_RS07000	spo0B	1303966	1304544	+	579	protein_coding	26.2393	26.4463	0.992172	-0.0177067	0.981989	0.985978	sporulation initiation phosphotransferase Sop0B
E0699_RS07005	obgE	1304578	1305864	+	1287	protein_coding	291.636	490.352	0.594749	-0.74966	0.140115	0.216225	GTPase ObgE
E0699_RS07010	thrR	1305925	1306368	+	444	protein_coding	7.83408	29.4997	0.265565	-1.93236	0.0549129	0.100468	transcriptional regulator ThrR
E0699_RS07015	pheA	1306385	1307242	+	858	protein_coding	5.91475	56.0376	0.10555	-3.21035	0.00160221	0.00514646	prephenate dehydratase
E0699_RS07020	-	1307267	1307809	-	543	protein_coding	124.621	54.2433	2.29744	1.20125	0.041662	0.0804752	transcription repressor NadR
E0699_RS07025	nifS	1307769	1308956	-	1188	protein_coding	97.39	52.2886	1.86255	0.895816	0.168884	0.25184	cysteine desulfurase NifS
E0699_RS07030	nadB	1309059	1310654	+	1596	protein_coding	267.426	71.4257	3.74412	1.90165	0.00276708	0.00821871	L-aspartate oxidase
E0699_RS07035	nadC	1310608	1311477	+	870	protein_coding	25.7987	34.953	0.738095	-0.43592	0.573869	0.660816	carboxylating nicotinate-nucleotide diphosphorylase
E0699_RS07040	nadA	1311464	1312570	+	1107	protein_coding	157.749	59.1799	2.66559	1.41399	0.0181698	0.0401834	quinolinate synthase NadA
E0699_RS07045	safA	1312687	1313850	+	1164	protein_coding	3573.51	45.8202	77.9899	6.28394	6.02e-26	1.54e-24	spore coat assembly protein SafA
E0699_RS07050	sgpA	1313998	1314594	+	597	protein_coding	18892.8	12.114	1559.59	10.6024	1.01e-73	1.12e-71	spore germination protein SgpA
E0699_RS07055	-	1314697	1315419	+	723	protein_coding	25.358	66.393	0.381938	-1.37696	0.0848671	0.144147	YebC/PmpR family DNA-binding transcriptional regulator
E0699_RS07060	-	1315460	1316914	-	1455	protein_coding	301.042	144.078	2.08945	1.06371	0.0407224	0.0790822	alanine:cation symporter family protein
E0699_RS07065	-	1317078	1317218	-	141	protein_coding	1.47869	6.74997	0.219066	-2.14997	0.277671	0.377333	hypothetical protein
E0699_RS07070	-	1317225	1317650	-	426	protein_coding	90.0602	17.2938	5.20766	2.37889	0.000289418	0.00115854	hypothetical protein
E0699_RS07075	-	1317756	1317878	+	123	protein_coding	7.5036	14.9797	0.500918	-0.986001	0.38548	0.486955	hypothetical protein
E0699_RS07080	-	1317924	1318571	-	648	protein_coding	644.496	275.893	2.33604	1.2248	0.0212083	0.0460091	hypothetical protein
E0699_RS07085	iolG	1318809	1319834	+	1026	protein_coding	120.388	69.9528	1.72099	0.784893	0.231623	0.326453	inositol 2-dehydrogenase
E0699_RS07090	-	1319905	1321212	+	1308	protein_coding	44.4242	103.89	0.42761	-1.2267	0.0536316	0.0986672	MFS transporter
E0699_RS07095	bofC	1321260	1321772	+	513	protein_coding	61.9481	36.9863	1.67489	0.744725	0.293204	0.391943	sporulation cell-cell signaling protein BofC
E0699_RS07100	ruvA	1321911	1322516	+	606	protein_coding	6.24523	33.4307	0.186811	-2.43827	0.0189508	0.0417254	Holliday junction branch migration protein RuvA
E0699_RS07105	ruvB	1322527	1323531	+	1005	protein_coding	33.6327	99.3675	0.338468	-1.56183	0.0142797	0.033122	Holliday junction branch migration DNA helicase RuvB
E0699_RS07115	queA	1323754	1324782	+	1029	protein_coding	105.334	376.088	0.280078	-1.83488	0.000700631	0.0025118	tRNA preQ1(34) S-adenosylmethionine ribosyltransferase-isomerase QueA
E0699_RS07120	tgt	1324809	1325954	+	1146	protein_coding	81.7854	537.151	0.152258	-2.71761	9.37e-07	6.38e-06	tRNA guanosine(34) transglycosylase Tgt
E0699_RS07125	yajC	1325991	1326257	+	267	protein_coding	38.6662	159.64	0.242209	-2.04221	0.157233	0.237669	preprotein translocase subunit YajC
E0699_RS07130	-	1326314	1326766	-	453	protein_coding	10.461	33.7039	0.310379	-1.67268	0.0837457	0.142486	TIGR04086 family membrane protein
E0699_RS07135	-	1326901	1327557	+	657	protein_coding	21.1423	30.0525	0.703511	-0.502119	0.541655	0.631931	DUF421 domain-containing protein
E0699_RS07140	spoVB	1327561	1329117	-	1557	protein_coding	28.8662	70.5975	0.408884	-1.28792	0.0777819	0.134231	stage V sporulation protein B
E0699_RS07145	comN	1329233	1329529	+	297	protein_coding	0	35.0047	0	-5.95507	0.000306755	0.00121331	post-transcriptional regulator ComN
E0699_RS07150	secDF	1329568	1331781	+	2214	protein_coding	748.873	1879.38	0.398467	-1.32756	0.00968833	0.0238643	protein translocase subunit SecDF
E0699_RS07155	-	1331939	1332436	+	498	protein_coding	78.2773	40.4136	1.9369	0.95371	0.11372	0.182419	cation:proton antiporter regulatory subunit
E0699_RS07160	-	1332512	1332835	+	324	protein_coding	4.65639	75.0058	0.0620803	-4.02328	0.000137549	0.000598096	DUF1049 domain-containing protein
E0699_RS07165	recJ	1332902	1335262	+	2361	protein_coding	325.443	591.532	0.55017	-0.862561	0.0968854	0.160655	single-stranded-DNA-specific exonuclease RecJ
E0699_RS07170	-	1335268	1335780	+	513	protein_coding	180.874	160.88	1.12428	0.169691	0.755949	0.813549	adenine phosphoribosyltransferase
E0699_RS07175	relA	1335948	1338152	+	2205	protein_coding	2599.29	730.709	3.55722	1.83081	0.000158962	0.000680072	GTP diphosphokinase
E0699_RS07180	dtd	1338165	1338605	+	441	protein_coding	519.973	238.606	2.17921	1.1235	0.033599	0.0668456	D-tyrosyl-tRNA(Tyr) deacylase
E0699_RS07185	-	1338632	1340188	-	1557	protein_coding	222.735	465.466	0.478522	-1.06453	0.0454443	0.0863159	SH3 domain-containing protein
E0699_RS07190	yrzK	1340321	1340491	+	171	protein_coding	12.16	16.9207	0.718646	-0.47701	0.636722	0.714183	YrzK family protein
E0699_RS07195	-	1340873	1342147	+	1275	protein_coding	11.9397	91.6013	0.130344	-2.91785	0.000340111	0.00133245	histidine--tRNA ligase
E0699_RS07200	aspS	1342161	1343939	+	1779	protein_coding	395.428	409.962	0.964548	-0.0516872	0.915747	0.937882	aspartate--tRNA ligase
E0699_RS07205	ssrS	1344000	1344192	+	193	protein_coding	2744.83	1216.65	2.25606	1.17396	0.0176441	0.0393926	6S RNA
E0699_RS07210	-	1344274	1345038	+	765	protein_coding	311.253	185.939	1.67396	0.743162	0.155369	0.235298	tRNA threonylcarbamoyladenosine dehydratase
E0699_RS07215	-	1345078	1346343	-	1266	protein_coding	410.452	337.849	1.2149	0.280909	0.584913	0.670892	replication-associated recombination protein A
E0699_RS07220	cymR	1346546	1346962	+	417	protein_coding	1714.35	100.443	17.0679	4.09455	3.06e-13	4.04e-12	cysteine metabolism transcriptional regulator CymR
E0699_RS07225	-	1346981	1348120	+	1140	protein_coding	2024.52	1067.96	1.89569	0.922691	0.0937229	0.156126	cysteine desulfurase
E0699_RS07230	mnmA	1348151	1349266	+	1116	protein_coding	1829.51	1698.29	1.07726	0.10744	0.831294	0.875243	tRNA 2-thiouridine(34) synthase MnmA
E0699_RS07235	-	1349322	1349972	+	651	protein_coding	240.433	185.711	1.29466	0.371733	0.516627	0.611145	tetratricopeptide repeat protein
E0699_RS07240	-	1349997	1352393	+	2397	protein_coding	872.345	338.531	2.57685	1.36565	0.00529287	0.0143412	ATP-dependent RecD-like DNA helicase
E0699_RS07245	-	1352450	1352974	+	525	protein_coding	3357.56	13.5007	248.695	7.95002	6.36e-54	3.72e-52	hypothetical protein
E0699_RS07250	-	1352986	1353177	+	192	protein_coding	40.9796	0.370039	110.744	6.86188	0.00156502	0.00504734	hypothetical protein
E0699_RS07255	-	1353199	1353330	+	132	protein_coding	1.58885	17.8454	0.0890341	-3.53956	0.0428705	0.0824497	YrzQ family protein
E0699_RS07260	-	1353365	1354021	-	657	protein_coding	7.39344	17.9833	0.411128	-1.26338	0.298418	0.397392	amino acid ABC transporter permease
E0699_RS07265	-	1354038	1354688	-	651	protein_coding	28.5357	11.1418	2.56114	1.35604	0.137158	0.212401	amino acid ABC transporter permease
E0699_RS07270	glnH	1354749	1355570	-	822	protein_coding	115.511	35.5533	3.24896	1.70025	0.0174722	0.0390525	glutamine ABC transporter substrate-binding protein GlnH
E0699_RS07275	-	1355591	1356319	-	729	protein_coding	101.763	21.0823	4.82692	2.27038	0.00275869	0.0081999	amino acid ABC transporter ATP-binding protein
E0699_RS07280	-	1356476	1357537	+	1062	protein_coding	91.7422	97.6889	0.939126	-0.0883074	0.89842	0.925325	AI-2E family transporter
E0699_RS07285	alaS	1357868	1360504	+	2637	protein_coding	290.662	445.199	0.65288	-0.61608	0.234481	0.329431	alanine--tRNA ligase
E0699_RS07290	-	1360589	1360855	+	267	protein_coding	36.5901	24.924	1.46807	0.557701	0.43966	0.539984	IreB family regulatory phosphoprotein
E0699_RS07295	ruvX	1360863	1361279	+	417	protein_coding	46.9409	57.5247	0.816014	-0.287766	0.665555	0.738002	Holliday junction resolvase RuvX
E0699_RS07300	-	1361297	1361578	+	282	protein_coding	160.283	342.346	0.46819	-1.09542	0.0523921	0.0972404	DUF1292 domain-containing protein
E0699_RS07305	mltG	1361709	1362791	+	1083	protein_coding	84.5225	489.895	0.172532	-2.53586	3.96e-06	2.37e-05	endolytic transglycosylase MltG
E0699_RS07310	-	1362943	1363596	+	654	protein_coding	11.0118	44.2534	0.248835	-2.02588	0.0257183	0.0537721	O-methyltransferase
E0699_RS07315	-	1363602	1364531	+	930	protein_coding	3.1777	133.266	0.0238448	-5.43498	3.77e-06	2.27e-05	U32 family peptidase
E0699_RS07320	-	1364550	1365818	+	1269	protein_coding	160.393	374.655	0.428109	-1.22494	0.0224923	0.0480874	U32 family peptidase
E0699_RS07325	udk	1365825	1366460	+	636	protein_coding	83.8615	239.083	0.350763	-1.50949	0.0105146	0.0256187	uridine kinase
E0699_RS07330	greA	1366711	1367184	+	474	protein_coding	85.5605	172.351	0.496431	-1.0088	0.0871773	0.147006	transcription elongation factor GreA
E0699_RS07335	-	1367238	1368992	+	1755	protein_coding	87.3697	178.554	0.489319	-1.03218	0.0824015	0.140559	penicillin-binding protein 2
E0699_RS07340	-	1369057	1369758	+	702	protein_coding	604.432	523.89	1.15374	0.20622	0.694094	0.763045	YrrS family protein
E0699_RS07345	-	1369795	1369998	-	204	protein_coding	6.13507	16.8759	0.363541	-1.46325	0.200646	0.290292	YrzA family protein
E0699_RS07350	-	1370191	1370832	+	642	protein_coding	563.308	24.0422	23.4299	4.54587	2.74e-17	4.62e-16	class I SAM-dependent methyltransferase
E0699_RS07355	mtnN	1370853	1371548	+	696	protein_coding	2710.03	93.5943	28.955	4.85704	1.14e-22	2.53e-21	5'-methylthioadenosine/S-adenosylhomocysteine nucleosidase
E0699_RS07360	-	1371612	1372535	+	924	protein_coding	525.193	33.7035	15.5827	3.95693	3.22e-12	3.86e-11	O-acetylserine dependent cystathionine beta-synthase
E0699_RS07365	-	1372537	1373676	+	1140	protein_coding	2840.69	49.8431	56.9926	5.83119	1.45e-31	4.44e-30	bifunctional cystathionine gamma-lyase/homocysteine desulfhydrase
E0699_RS07370	-	1373759	1373989	+	231	protein_coding	334.942	27.9303	11.9921	3.58811	2.36e-10	2.39e-09	hypothetical protein
E0699_RS07375	-	1374144	1374547	+	404	protein_coding	1.58885	31.1607	0.0509889	-4.34426	0.0089294	0.0223123	DDE-type integrase/transposase/recombinase
E0699_RS07390	-	1376051	1377370	-	1320	protein_coding	27.3875	166.143	0.164843	-2.59624	5.21e-05	0.000250807	restriction endonuclease subunit S
E0699_RS07395	-	1377367	1378797	-	1431	protein_coding	75.43	395.059	0.190934	-2.39014	3e-05	0.000151219	type I restriction-modification system subunit M
E0699_RS07400	hsdR	1378930	1382136	-	3207	protein_coding	1788.83	2239.25	0.798852	-0.323996	0.523842	0.61748	type I restriction-modification system endonuclease
E0699_RS07405	-	1382441	1383493	-	1053	protein_coding	1433.12	421.64	3.39892	1.76523	0.000497171	0.00186112	hypothetical protein
E0699_RS07410	-	1384282	1384578	-	297	protein_coding	16.596	6.70476	2.47526	1.31608	0.189549	0.277258	hypothetical protein
E0699_RS07415	-	1384916	1385803	-	888	protein_coding	24.8708	29.2676	0.849772	-0.243719	0.75789	0.815197	site-specific integrase
E0699_RS07420	-	1386068	1386141	-	74	protein_coding	6.02491	4.76225	1.26514	0.345614	0.804697	0.855152	tRNA-Arg
E0699_RS07425	-	1386272	1386781	-	510	protein_coding	186.853	206.527	0.904737	-0.144859	0.80137	0.852526	metallophosphoesterase
E0699_RS07430	-	1386797	1387393	-	597	protein_coding	278.548	356.715	0.78087	-0.357051	0.494682	0.591124	XTP/dITP diphosphatase
E0699_RS07435	-	1387406	1388143	-	738	protein_coding	138.039	144.179	0.957415	-0.0626328	0.906838	0.931872	ribonuclease PH
E0699_RS07440	gerM	1388254	1389354	-	1101	protein_coding	940.806	57.612	16.33	4.02848	1.17e-16	1.89e-15	spore germination protein GerM
E0699_RS07445	racE	1389469	1390287	-	819	protein_coding	10149.2	497.865	20.3855	4.34979	4.5e-17	7.41e-16	glutamate racemase
E0699_RS07450	-	1390295	1390735	-	441	protein_coding	4778.16	149.552	31.9499	4.99868	7.62e-22	1.61e-20	MarR family transcriptional regulator
E0699_RS07455	gerE	1390980	1391204	-	225	protein_coding	255276	65.4319	3901.4	11.9311	2.5e-119	8.31e-117	spore germination protein GerE
E0699_RS07460	-	1391320	1391763	-	444	protein_coding	16.8164	264.839	0.0634966	-3.9751	2.16e-08	1.79e-07	acyl-CoA thioesterase
E0699_RS07465	sdhB	1391824	1392585	-	762	protein_coding	1085	220.246	4.92631	2.30066	2.44e-06	1.55e-05	succinate dehydrogenase iron-sulfur subunit
E0699_RS07470	sdhA	1392588	1394348	-	1761	protein_coding	357.864	177.862	2.01203	1.00756	0.0619426	0.110735	succinate dehydrogenase flavoprotein subunit
E0699_RS07475	sdhC	1394382	1394990	-	609	protein_coding	333.544	116.353	2.86667	1.52053	0.00719195	0.0187226	succinate dehydrogenase cytochrome B558
E0699_RS07480	-	1395283	1395729	+	447	protein_coding	246.771	99.513	2.47979	1.31116	0.0131505	0.0308291	YslB family protein
E0699_RS07485	-	1395773	1396999	-	1227	protein_coding	200.648	193.611	1.03635	0.0518824	0.919953	0.940174	aspartate kinase
E0699_RS07495	uvrC	1397369	1399141	-	1773	protein_coding	2988.98	602.856	4.95804	2.30984	4.46e-06	2.64e-05	excinuclease ABC subunit UvrC
E0699_RS07500	trxA	1399277	1399591	-	315	protein_coding	6607.58	1655.7	3.9908	1.99679	8.77e-05	0.000401582	thioredoxin
E0699_RS07505	-	1399885	1401372	-	1488	protein_coding	251.097	116.097	2.16282	1.11198	0.0364604	0.0719275	alpha-N-arabinofuranosidase
E0699_RS07510	etfA	1401590	1402567	-	978	protein_coding	7893.08	470.154	16.7883	4.06968	3.65e-13	4.76e-12	electron transfer flavoprotein subunit alpha
E0699_RS07515	etfB	1402603	1403376	-	774	protein_coding	3735.03	460.065	8.11847	3.02153	3.12e-08	2.54e-07	electron transfer flavoprotein subunit beta
E0699_RS07520	-	1403391	1404167	-	777	protein_coding	1605.83	209.108	7.67941	2.94171	1.11e-08	9.53e-08	enoyl-CoA hydratase
E0699_RS07525	fadR	1404182	1404766	-	585	protein_coding	2062.37	124.669	16.5427	4.04914	2.5e-16	3.94e-15	fatty acid metabolism transcriptional regulator FadR
E0699_RS07530	lcfA	1404872	1406554	-	1683	protein_coding	1361.44	1517.06	0.897425	-0.155778	0.77727	0.831513	long-chain-fatty-acid--CoA ligase LcfA
E0699_RS07535	-	1406743	1407147	-	405	protein_coding	55.9868	43.3709	1.29088	0.362734	0.590608	0.674618	DUF350 domain-containing protein
E0699_RS07540	-	1407162	1409519	-	2358	protein_coding	961.681	643.689	1.49402	0.579253	0.238425	0.333809	endonuclease MutS2
E0699_RS07545	polX	1409540	1411252	-	1713	protein_coding	230.506	523.095	0.440657	-1.18249	0.0224696	0.0480695	DNA polymerase/3'-5' exonuclease PolX
E0699_RS07550	-	1411326	1411859	-	534	protein_coding	44.5344	108.524	0.410363	-1.28606	0.0346341	0.0687333	CvpA family protein
E0699_RS07555	zapA	1411866	1412123	-	258	protein_coding	24.6505	18.2193	1.35299	0.435836	0.591227	0.674937	cell division protein ZapA
E0699_RS07560	-	1412257	1413195	+	939	protein_coding	250.123	292.486	0.855163	-0.226281	0.675748	0.746396	ribonuclease HIII
E0699_RS07565	-	1413389	1415803	-	2415	protein_coding	489.861	540.314	0.906622	-0.141063	0.771309	0.826284	phenylalanine--tRNA ligase subunit beta
E0699_RS07570	pheS	1415819	1416853	-	1035	protein_coding	6.3554	63.9919	0.0993156	-3.36845	0.000706835	0.00252949	phenylalanine--tRNA ligase subunit alpha
E0699_RS07575	-	1416934	1417140	+	207	protein_coding	32.154	45.7324	0.703091	-0.506976	0.465889	0.562825	hypothetical protein
E0699_RS07580	-	1417207	1417953	-	747	protein_coding	541.429	240.002	2.25594	1.17403	0.0238305	0.0505414	RNA methyltransferase
E0699_RS07585	sspI	1418072	1418287	+	216	protein_coding	16.8164	4.02217	4.18092	2.04975	0.0536237	0.0986672	small acid-soluble spore protein SspI
E0699_RS07590	-	1418356	1419462	+	1107	protein_coding	104.517	85.5389	1.22186	0.2876	0.609826	0.691414	hypothetical protein
E0699_RS07595	glcD	1419565	1420977	+	1413	protein_coding	608.063	183.062	3.32163	1.73228	0.000423071	0.00161562	glycolate oxidase subunit GlcD
E0699_RS07600	-	1420974	1422308	+	1335	protein_coding	1268.35	319.29	3.97241	1.99024	2.74e-05	0.000139091	(Fe-S)-binding protein
E0699_RS07605	-	1422347	1422712	-	366	protein_coding	10.7915	32.5957	0.33107	-1.6016	0.0802639	0.137561	VOC family protein
E0699_RS07610	-	1422750	1424546	-	1797	protein_coding	97.1697	181.421	0.535604	-0.899391	0.134747	0.209483	carbon starvation protein A
E0699_RS07615	-	1424698	1426200	-	1503	protein_coding	732.806	100.291	7.3068	2.86964	1.61e-07	1.2e-06	alpha-N-arabinofuranosidase
E0699_RS07620	araQ	1426219	1427064	-	846	protein_coding	111.406	29.7296	3.7473	1.90675	0.00409237	0.0115931	arabinose ABC transporter permease AraQ
E0699_RS07625	-	1427065	1428006	-	942	protein_coding	208.025	31.1186	6.68491	2.7425	6.75e-06	3.86e-05	sugar ABC transporter permease
E0699_RS07630	-	1428042	1429343	-	1302	protein_coding	320.045	64.2191	4.98364	2.31599	5.48e-05	0.000262531	carbohydrate ABC transporter substrate-binding protein
E0699_RS07635	araM	1429374	1430558	-	1185	protein_coding	97.1697	181.421	0.535604	-0.899391	0.134747	0.209483	sn-glycerol-1-phosphate dehydrogenase
E0699_RS07640	araL	1430555	1431373	-	819	protein_coding	93.6615	46.5583	2.0117	1.00944	0.120014	0.190521	sugar-phosphatase AraL
E0699_RS07645	araD	1431351	1432040	-	690	protein_coding	122.528	24.8739	4.92596	2.29827	0.000379468	0.00146882	L-ribulose-5-phosphate 4-epimerase
E0699_RS07650	araB	1432057	1433739	-	1683	protein_coding	424.498	114.152	3.7187	1.89433	0.000781936	0.00276594	ribulokinase
E0699_RS07655	araA	1433753	1435243	-	1491	protein_coding	274.566	90.2027	3.04387	1.60638	0.0153521	0.0351624	L-arabinose isomerase
E0699_RS07665	-	1436590	1437675	-	1086	protein_coding	156.885	253.495	0.618888	-0.692746	0.188763	0.276413	M42 family metallopeptidase
E0699_RS07670	ysdB	1437859	1438251	+	393	protein_coding	866.664	167.68	5.16855	2.37084	6.64e-06	3.81e-05	sigma W pathway protein YsdB
E0699_RS07675	-	1438267	1438536	-	270	protein_coding	35.3317	33.9398	1.04101	0.057038	0.934955	0.952167	DUF1294 domain-containing protein
E0699_RS07680	rplT	1438593	1438952	-	360	protein_coding	2605.37	3453.66	0.754379	-0.406505	0.463542	0.560501	50S ribosomal protein L20
E0699_RS07685	rpmI	1438984	1439184	-	201	protein_coding	137.662	215.731	0.638119	-0.649147	0.274874	0.374104	50S ribosomal protein L35
E0699_RS07690	infC	1439197	1439718	-	522	protein_coding	4887.81	1286.69	3.79874	1.92569	0.000220579	0.000915172	translation initiation factor IF-3
E0699_RS07695	-	1440164	1440793	+	630	protein_coding	108.842	41.7478	2.60714	1.37872	0.0303885	0.0613779	hypothetical protein
E0699_RS07700	lrgB	1440825	1441520	-	696	protein_coding	23.0616	110.179	0.209311	-2.25952	0.00110001	0.00371931	antiholin-like protein LrgB
E0699_RS07705	lrgA	1441542	1441982	-	441	protein_coding	7.94424	42.8146	0.18555	-2.4617	0.013895	0.0323838	antiholin-like murein hydrolase modulator LrgA
E0699_RS07710	lytT	1442116	1442841	-	726	protein_coding	63.7573	128.263	0.497083	-1.0055	0.0897895	0.150899	two-component system response regulator LytT
E0699_RS07715	lytS	1442819	1444600	-	1782	protein_coding	240.967	235.315	1.02402	0.0341083	0.945975	0.960198	two-component system sensor histidine kinase LytS
E0699_RS07720	-	1444767	1445549	+	783	protein_coding	224.811	77.8692	2.88704	1.52953	0.00395785	0.0112681	HAD family hydrolase
E0699_RS07725	thrS	1445589	1447520	-	1932	protein_coding	587.111	272.956	2.15094	1.10492	0.0233072	0.0496166	threonine--tRNA ligase
E0699_RS07730	ytxC	1447914	1448759	-	846	protein_coding	77.129	169.612	0.454738	-1.13882	0.0457633	0.086839	putative sporulation protein YtxC
E0699_RS07735	-	1448838	1449479	-	642	protein_coding	190.251	322.771	0.589429	-0.763776	0.16373	0.245811	TVP38/TMEM64 family protein
E0699_RS07740	dnaI	1449513	1450448	-	936	protein_coding	278.612	280.503	0.99326	-0.0105817	0.984408	0.987383	primosomal protein DnaI
E0699_RS07745	dnaB	1450476	1451894	-	1419	protein_coding	210.135	143.665	1.46267	0.54737	0.305325	0.40483	replication initiation membrane attachment protein DnaB
E0699_RS07750	nrdR	1452009	1452467	-	459	protein_coding	238.56	34.2137	6.97265	2.79769	6.28e-07	4.37e-06	transcriptional regulator NrdR
E0699_RS07755	-	1452741	1453121	-	381	protein_coding	11999.5	422.259	28.4174	4.82905	2.39e-18	4.36e-17	S-adenosylmethionine decarboxylase proenzyme
E0699_RS07760	-	1453360	1454382	-	1023	protein_coding	31237.6	656.561	47.5776	5.57241	5.68e-27	1.47e-25	glyceraldehyde-3-phosphate dehydrogenase
E0699_RS07765	-	1454588	1454968	-	381	protein_coding	6.02491	54.4598	0.11063	-3.16269	0.00260642	0.00783086	winged helix-turn-helix transcriptional regulator
E0699_RS07770	-	1455152	1456342	+	1191	protein_coding	12.16	33.6127	0.361768	-1.46327	0.100225	0.165161	MFS transporter
E0699_RS07775	-	1456366	1457208	+	843	protein_coding	10.7915	33.2879	0.324186	-1.63248	0.079687	0.136925	aldo/keto reductase
E0699_RS07780	-	1457248	1457841	-	594	protein_coding	709.355	179.503	3.95177	1.98278	3.84e-05	0.000188845	dephospho-CoA kinase
E0699_RS07785	ytaF	1457857	1458489	-	633	protein_coding	529.205	247.021	2.14235	1.09944	0.0260057	0.0542541	sporulation membrane protein YtaF
E0699_RS07790	mutM	1458656	1459486	-	831	protein_coding	747.284	1244.45	0.600495	-0.735843	0.14656	0.224083	DNA-formamidopyrimidine glycosylase
E0699_RS07795	polA	1459509	1462151	-	2643	protein_coding	1246.63	1822.55	0.684002	-0.547926	0.264783	0.363917	DNA polymerase I
E0699_RS07800	phoR	1462395	1464134	-	1740	protein_coding	2517.58	251.263	10.0197	3.32475	1.06e-12	1.33e-11	sensory box histidine kinase PhoR
E0699_RS07805	phoP	1464127	1464849	-	723	protein_coding	940.632	94.7834	9.92402	3.30973	2.77e-11	3.06e-10	two-component system response regulator PhoP
E0699_RS07810	mdh	1465061	1465999	-	939	protein_coding	1544.02	1509.15	1.0231	0.0331434	0.947973	0.961131	malate dehydrogenase
E0699_RS07815	icd	1466043	1467314	-	1272	protein_coding	1144.44	1339.53	0.854361	-0.226894	0.652714	0.727002	NADP-dependent isocitrate dehydrogenase
E0699_RS07820	citZ	1467479	1468597	-	1119	protein_coding	6335.5	2435.89	2.6009	1.37912	0.00999614	0.0244861	citrate synthase
E0699_RS07825	-	1468933	1469397	-	465	protein_coding	330.836	102.838	3.21705	1.68704	0.00151416	0.0048952	DUF441 domain-containing protein
E0699_RS07830	ytvI	1469494	1470609	+	1116	protein_coding	45.9029	54.143	0.847808	-0.238829	0.712509	0.778367	sporulation integral membrane protein YtvI
E0699_RS07835	fxsA	1470642	1471025	-	384	protein_coding	318.757	269.354	1.18341	0.242641	0.633015	0.711428	membrane protein FxsA
E0699_RS07840	pyk	1471118	1472875	-	1758	protein_coding	3218.12	4799.97	0.670447	-0.576756	0.247918	0.345024	pyruvate kinase
E0699_RS07845	pfkA	1472918	1473877	-	960	protein_coding	86.1579	598.232	0.144021	-2.79159	1.09e-06	7.33e-06	6-phosphofructokinase
E0699_RS07850	accA	1474061	1475038	-	978	protein_coding	110.541	97.6529	1.13198	0.177712	0.74912	0.809155	acetyl-CoA carboxylase carboxyl transferase subunit alpha
E0699_RS07855	accD	1475023	1475895	-	873	protein_coding	170.019	171.694	0.990248	-0.0121876	0.982264	0.985978	acetyl-CoA carboxylase%2C carboxyltransferase subunit beta
E0699_RS07860	maeB	1476230	1477462	-	1233	protein_coding	5331.15	801.646	6.65025	2.73359	1.79e-07	1.32e-06	NADP-dependent malic enzyme
E0699_RS07865	dnaE	1477599	1480946	-	3348	protein_coding	4169.81	603.264	6.91207	2.78924	4.84e-09	4.3e-08	DNA polymerase III subunit alpha
E0699_RS07870	ytrH	1481086	1481427	+	342	protein_coding	28.1586	8.92232	3.15598	1.64064	0.0884232	0.148729	sporulation membrane protein YtrH
E0699_RS07875	ytrI	1481424	1481927	+	504	protein_coding	19.6636	11.6041	1.69453	0.759516	0.424338	0.525704	sporulation membrane protein YtrI
E0699_RS07880	-	1482029	1482220	+	192	protein_coding	63.2065	112.609	0.56129	-0.827201	0.240778	0.336026	hypothetical protein
E0699_RS07885	-	1482238	1483179	-	942	protein_coding	518.621	93.7778	5.53032	2.46721	2.51e-05	0.000128363	bifunctional oligoribonuclease/PAP phosphatase NrnA
E0699_RS07890	-	1483310	1483612	+	303	protein_coding	3050.16	480.897	6.34265	2.66536	7.09e-07	4.91e-06	membrane protein
E0699_RS07895	-	1483631	1484950	-	1320	protein_coding	465.308	325.726	1.42853	0.513954	0.345661	0.447729	CBS domain-containing protein
E0699_RS07900	-	1485180	1485573	-	394	protein_coding	3.06754	2.21909	1.38234	0.455063	0.811925	1	tyrosine-type recombinase/integrase
E0699_RS07905	-	1485570	1486022	-	453	protein_coding	1.58885	5.6862	0.279422	-1.88739	0.359536	0.461946	hypothetical protein
E0699_RS07910	-	1486276	1486476	-	201	protein_coding	0	4.66916	0	-3.0548	0.193266	1	hypothetical protein
E0699_RS07915	-	1486473	1486892	-	420	protein_coding	1.58885	11.0954	0.143198	-2.85313	0.123243	0.19456	hypothetical protein
E0699_RS07920	-	1486889	1487221	-	333	protein_coding	0	4.76225	0	-3.08017	0.179197	1	hypothetical protein
E0699_RS07925	-	1487221	1487877	-	657	protein_coding	0	27.8778	0	-5.63019	0.000970234	0.00332568	hypothetical protein
E0699_RS07930	-	1487995	1488252	-	258	protein_coding	0	1.01703	0	-0.856999	0.829917	1	hypothetical protein
E0699_RS07935	-	1488249	1488656	-	408	protein_coding	0	7.07365	0	-3.65213	0.0799556	0.13715	hypothetical protein
E0699_RS07940	-	1488653	1488970	-	318	protein_coding	0	0.462358	0	0.283685	0.953453	1	hypothetical protein
E0699_RS07945	-	1488967	1489329	-	363	protein_coding	0	0.971066	0	-0.782745	0.845718	1	hypothetical protein
E0699_RS07955	-	1489816	1489956	-	141	protein_coding	0	0.601027	0	-0.0960756	0.984172	1	BH0509 family protein
E0699_RS07960	-	1490064	1490612	-	549	protein_coding	4.43606	21.6374	0.205019	-2.25634	0.0691088	0.12126	hypothetical protein
E0699_RS07965	-	1490927	1491754	-	828	protein_coding	0	13.6386	0	-4.59917	0.0128086	0.0301694	ATP-binding protein
E0699_RS07970	-	1491738	1492619	-	882	protein_coding	0	23.1167	0	-5.35967	0.00188104	0.00590558	phage replisome organiser
E0699_RS07980	-	1492855	1493046	-	192	protein_coding	0	1.71076	0	-1.60246	0.618235	1	helix-turn-helix domain-containing protein
E0699_RS07985	-	1493098	1493301	-	204	protein_coding	3.1777	6.10297	0.520681	-0.973701	0.558063	0.64747	helix-turn-helix transcriptional regulator
E0699_RS07990	-	1493536	1493934	+	399	protein_coding	7.94424	75.8876	0.104684	-3.26797	0.0597763	0.107397	helix-turn-helix transcriptional regulator
E0699_RS07995	-	1494367	1495467	-	1101	protein_coding	453.067	53.6297	8.44807	3.07519	6.32e-08	4.98e-07	hypothetical protein
E0699_RS08005	ssrA	1496853	1497215	-	363	protein_coding	2.31399e+06	151516	15.2722	3.93283	3.03e-17	5.1e-16	transfer-messenger RNA
E0699_RS08010	smpB	1497392	1497862	-	471	protein_coding	47.7121	133.217	0.358152	-1.48332	0.0131099	0.03077	SsrA-binding protein
E0699_RS08015	rnr	1498007	1500346	-	2340	protein_coding	1878.83	1422.54	1.32076	0.40138	0.406738	0.508486	ribonuclease R
E0699_RS08020	-	1500365	1501105	-	741	protein_coding	57.5756	99.6	0.578069	-0.79604	0.210976	0.302816	carboxylesterase
E0699_RS08025	secG	1501237	1501467	-	231	protein_coding	920.68	197.091	4.67135	2.2249	9.34e-05	0.000425188	preprotein translocase subunit SecG
E0699_RS08030	-	1501616	1502389	+	774	protein_coding	150.089	50.5387	2.96978	1.57014	0.00405855	0.0115137	alpha/beta hydrolase
E0699_RS08035	-	1502423	1502656	-	234	protein_coding	11.9397	43.3207	0.275611	-1.84306	0.0447106	0.0852502	helix-turn-helix transcriptional regulator
E0699_RS08040	rghR	1502808	1503215	+	408	protein_coding	51.8176	17.6619	2.93386	1.55056	0.0269628	0.0558016	transcriptional repressor RghR
E0699_RS08045	-	1503245	1503664	+	420	protein_coding	134.705	31.4913	4.27752	2.09775	0.000599544	0.0021828	helix-turn-helix transcriptional regulator
E0699_RS08050	catR	1503756	1504082	+	327	protein_coding	882.476	118.153	7.46893	2.90206	3.23e-08	2.62e-07	catDE operon transcriptional regulator CatR
E0699_RS08055	-	1504210	1505910	+	1701	protein_coding	183.408	77.2149	2.37529	1.24529	0.0362552	0.0715938	methyl-accepting chemotaxis protein
E0699_RS08060	opuBD	1505951	1506631	-	681	protein_coding	33.8531	67.1767	0.50394	-0.992622	0.160409	0.241553	choline ABC transporter permease OpuBD
E0699_RS08065	-	1506648	1507568	-	921	protein_coding	7.61376	48.5472	0.156832	-2.66855	0.00472691	0.0130714	osmoprotectant ABC transporter substrate-binding protein
E0699_RS08070	opuBB	1507580	1508233	-	654	protein_coding	19.7737	56.3165	0.351118	-1.5062	0.0438403	0.0839096	choline ABC transporter permease OpuBB
E0699_RS08075	-	1508250	1509395	-	1146	protein_coding	7.72392	43.3693	0.178096	-2.49817	0.00873111	0.0218993	betaine/proline/choline family ABC transporter ATP-binding protein
E0699_RS08080	-	1509679	1510212	+	534	protein_coding	13.6387	25.7051	0.530582	-0.911218	0.327562	0.428735	GbsR/MarR family transcriptional regulator
E0699_RS08085	opuCD	1510244	1510918	-	675	protein_coding	298.572	196.386	1.52033	0.605823	0.263016	0.362113	glycine betaine/carnitine/choline/choline sulfate ABC transporter permease OpuCD
E0699_RS08090	-	1510936	1511847	-	912	protein_coding	210.935	168.086	1.25493	0.329297	0.543283	0.633644	osmoprotectant ABC transporter substrate-binding protein
E0699_RS08095	opuCB	1511867	1512520	-	654	protein_coding	62.1684	43.5593	1.42721	0.517717	0.42349	0.524817	glycine betaine/carnitine/choline/choline sulfate ABC transporter permease OpuCB
E0699_RS08100	-	1512543	1513685	-	1143	protein_coding	254.322	231.952	1.09644	0.134023	0.800386	0.851843	betaine/proline/choline family ABC transporter ATP-binding protein
E0699_RS08105	opcR	1513949	1514506	+	558	protein_coding	123.189	72.5925	1.69699	0.763852	0.178657	0.263943	opuC operon transcriptional regulator OpcR
E0699_RS08110	-	1514523	1515158	-	636	protein_coding	39.6576	137.308	0.288822	-1.79111	0.0087007	0.0218367	NAAT family transporter
E0699_RS08115	-	1515308	1515922	+	615	protein_coding	84.4123	80.5495	1.04796	0.0672427	0.906579	0.931846	hypothetical protein
E0699_RS08120	-	1516054	1516752	+	699	protein_coding	7.61376	45.4976	0.167344	-2.57423	0.00624222	0.0165862	zinc ribbon domain-containing protein
E0699_RS08125	-	1516788	1518602	-	1815	protein_coding	24.6505	205.988	0.11967	-3.06709	1.85e-06	1.2e-05	zinc ribbon domain-containing protein
E0699_RS08130	-	1518736	1519197	+	462	protein_coding	53.4065	67.043	0.7966	-0.327508	0.600539	0.683024	GNAT family N-acetyltransferase
E0699_RS08135	eno	1519241	1520533	-	1293	protein_coding	2695.99	8109.72	0.332439	-1.58884	0.00250764	0.00756661	phosphopyruvate hydratase
E0699_RS08140	gpmI	1520563	1522098	-	1536	protein_coding	1237.93	3272.69	0.378261	-1.4026	0.00692465	0.0181573	2%2C3-bisphosphoglycerate-independent phosphoglycerate mutase
E0699_RS08145	tpi	1522091	1522852	-	762	protein_coding	460.647	433.583	1.06242	0.0883569	0.8747	0.908456	triose-phosphate isomerase
E0699_RS08150	-	1522883	1524067	-	1185	protein_coding	819.6	3528.28	0.232294	-2.10616	6.08e-05	0.000288483	phosphoglycerate kinase
E0699_RS08155	gap	1524384	1525391	-	1008	protein_coding	8885.09	10632.7	0.835638	-0.259068	0.640937	0.717698	type I glyceraldehyde-3-phosphate dehydrogenase
E0699_RS08160	cggR	1525438	1526460	-	1023	protein_coding	7846.01	3351.75	2.34087	1.22705	0.0211572	0.0459483	gapA transcriptional regulator CggR
E0699_RS08165	araE	1526758	1528152	-	1395	protein_coding	196.589	177.535	1.10732	0.146877	0.798204	0.850036	arabinose-proton symporter AraE
E0699_RS08170	araR	1528356	1529444	+	1089	protein_coding	113.279	114.669	0.987871	-0.0178135	0.973996	0.982113	arabinose utilization transcriptional regulator AraR
E0699_RS08175	-	1529493	1530503	-	1011	protein_coding	3104.22	679.129	4.57088	2.19269	1.14e-05	6.23e-05	LLM class flavin-dependent oxidoreductase
E0699_RS08185	-	1530660	1531538	-	879	protein_coding	158.648	61.8161	2.56644	1.35605	0.0291499	0.0594763	LysR family transcriptional regulator
E0699_RS08190	-	1531638	1532555	+	918	protein_coding	79.7559	55.0229	1.4495	0.534541	0.366153	0.468483	DMT family transporter
E0699_RS08195	-	1532596	1533939	-	1344	protein_coding	140.382	259.74	0.540472	-0.884755	0.129992	0.203681	amino acid permease
E0699_RS08205	-	1535478	1536200	-	723	protein_coding	552.233	3438.45	0.160605	-2.63782	9.64e-07	6.56e-06	lactate utilization protein C
E0699_RS08210	lutB	1536200	1537639	-	1440	protein_coding	328.824	2079.44	0.158131	-2.66058	1.26e-07	9.6e-07	lactate utilization iron-sulfur protein LutB
E0699_RS08215	lutA	1537666	1538382	-	717	protein_coding	13.7488	130.722	0.105176	-3.24648	1.15e-05	6.27e-05	lactate utilization iron-sulfur protein LutA
E0699_RS08220	yvfU	1538557	1539159	-	603	protein_coding	18.6255	92.8412	0.200617	-2.32748	0.00160831	0.00515774	two-component system response regulator YvfU
E0699_RS08225	yvfT	1539176	1540291	-	1116	protein_coding	13.859	34.6305	0.400196	-1.32655	0.120741	0.19137	two-component system sensor histidine kinase YvfT
E0699_RS08230	-	1540295	1541032	-	738	protein_coding	6.3554	14.7943	0.429584	-1.24865	0.318852	0.419388	ABC transporter permease
E0699_RS08235	-	1541033	1541938	-	906	protein_coding	115.969	41.4712	2.79637	1.47867	0.0197813	0.0432907	ABC transporter ATP-binding protein
E0699_RS08240	-	1542338	1542856	+	519	protein_coding	7.5036	44.3867	0.16905	-2.54693	0.00815965	0.0206839	AAA family ATPase
E0699_RS08245	-	1542874	1543908	+	1035	protein_coding	39.5475	175.534	0.225298	-2.14605	0.000491844	0.00184465	hypothetical protein
E0699_RS08250	-	1543886	1544305	+	420	protein_coding	24.7606	66.6335	0.371594	-1.43347	0.0442067	0.0844891	ASCH domain-containing protein
E0699_RS08255	rsbQ	1544535	1545344	+	810	protein_coding	180.718	117.27	1.54105	0.623352	0.261414	0.360157	sigma factor SigB/phosphatase RsbP regulator RsbQ
E0699_RS08260	rsbP	1545380	1546591	+	1212	protein_coding	306.927	190.606	1.61027	0.686959	0.187083	0.274352	phosphoserine phosphatase RsbP
E0699_RS08265	ganB	1546645	1547934	-	1290	protein_coding	30.6754	139.944	0.219198	-2.19149	0.00179534	0.00567214	arabinogalactan endo-beta-1%2C4-galactanase
E0699_RS08270	ganA	1548014	1550077	-	2064	protein_coding	267.583	146.477	1.8268	0.868926	0.0930074	0.155129	beta-galactosidase GanA
E0699_RS08275	ganQ	1550096	1550947	-	852	protein_coding	52.7455	31.4859	1.67521	0.746928	0.299214	0.398302	arabinogalactan oligomer ABC transporter permease GanQ
E0699_RS08280	ganP	1550951	1552207	-	1257	protein_coding	80.1966	56.223	1.4264	0.509114	0.403972	0.505663	arabinogalactan oligomer ABC transporter permease GanP
E0699_RS08285	ganS	1552247	1553512	-	1266	protein_coding	146.958	155.546	0.944789	-0.0799713	0.885991	0.917313	arabinogalactan oligomer ABC transporter substrate-binding protein GanS
E0699_RS08290	ganR	1553647	1554645	-	999	protein_coding	35.5521	153.796	0.231164	-2.11764	0.000704589	0.00252372	galactan degradation operon transcriptional regulator GanR
E0699_RS08295	lutR	1554825	1555547	-	723	protein_coding	81.5651	108.197	0.753859	-0.409387	0.472914	0.569585	L-lactate utilization/bacilysin biosynthesis transcriptional regulator LutR
E0699_RS08300	-	1555775	1557466	+	1692	protein_coding	134.688	203.539	0.661729	-0.5934	0.291873	0.391293	L-lactate permease
E0699_RS08305	rpoN	1557493	1558803	-	1311	protein_coding	1965.47	460.805	4.2653	2.09298	2.18e-05	0.000112748	RNA polymerase factor sigma-54
E0699_RS08310	yvfG	1558882	1559100	+	219	protein_coding	73.2268	123.884	0.591094	-0.752333	0.291784	0.391293	protein YvfG
E0699_RS08315	-	1559110	1560078	-	969	protein_coding	550.741	29.1266	18.9085	4.23502	6.21e-14	8.53e-13	hypothetical protein
E0699_RS08320	-	1560057	1561223	-	1167	protein_coding	331.357	75.9156	4.36482	2.12341	0.000161876	0.000689574	aminotransferase class I/II-fold pyridoxal phosphate-dependent enzyme
E0699_RS08325	-	1561228	1561878	-	651	protein_coding	183.565	51.7351	3.54817	1.82335	0.0022478	0.00688162	acetyltransferase
E0699_RS08330	-	1561875	1562483	-	609	protein_coding	82.4464	8.5994	9.58746	3.24722	8.27e-06	4.66e-05	sugar transferase
E0699_RS08335	-	1562480	1563997	-	1518	protein_coding	355.898	54.5077	6.52932	2.70332	4.43e-06	2.63e-05	MATE family efflux transporter
E0699_RS08340	-	1563994	1565022	-	1029	protein_coding	229.358	20.8057	11.0238	3.45676	1.19e-09	1.14e-08	glycosyltransferase
E0699_RS08345	-	1565019	1566095	-	1077	protein_coding	90.1703	68.0539	1.32498	0.40092	0.554782	0.644415	hypothetical protein
E0699_RS08350	-	1566100	1567134	-	1035	protein_coding	155.847	41.1935	3.78329	1.91504	0.00185953	0.00584569	glycosyltransferase family 2 protein
E0699_RS08355	epsG	1567159	1568262	-	1104	protein_coding	135.302	29.9127	4.52323	2.17198	0.000465203	0.00176132	biofilm exopolysaccharide biosynthesis protein EpsG
E0699_RS08360	-	1568259	1569413	-	1155	protein_coding	79.8661	99.3039	0.804259	-0.316646	0.635192	0.71307	glycosyltransferase family 1 protein
E0699_RS08365	epsE	1569406	1570242	-	837	protein_coding	90.988	16.7839	5.42114	2.43392	0.000114891	0.000509023	glycosyltransferase EpsE
E0699_RS08370	ygfP	1570239	1571384	-	1146	protein_coding	381.035	49.2375	7.73873	2.94835	3.13e-07	2.25e-06	glycosyltransferase family 4 protein
E0699_RS08375	-	1571396	1573192	-	1797	protein_coding	258.664	102.085	2.53382	1.33936	0.0161395	0.0366707	polysaccharide biosynthesis protein
E0699_RS08380	epsB	1573451	1574134	-	684	protein_coding	197.36	22.6552	8.7115	3.11837	4.1e-08	3.29e-07	protein tyrosine kinase EpsB
E0699_RS08385	-	1574140	1574844	-	705	protein_coding	24.4301	16.6434	1.46786	0.549079	0.526747	0.619897	hypothetical protein
E0699_RS08390	slrR	1575090	1575548	+	459	protein_coding	166.244	56.6444	2.93488	1.5548	0.00442062	0.0123473	transcriptional regulator SlrR
E0699_RS08395	pnbA	1575623	1577092	+	1470	protein_coding	1828.16	407.021	4.49156	2.16742	8.26e-06	4.66e-05	para-nitrobenzyl esterase
E0699_RS08400	-	1577095	1577286	+	192	protein_coding	0	3.19015	0	-2.50294	0.334006	1	hypothetical protein
E0699_RS08405	padC	1577313	1577798	-	486	protein_coding	118.486	196.246	0.60376	-0.728754	0.176718	0.26137	phenolic acid decarboxylase
E0699_RS08410	-	1577821	1578108	-	288	protein_coding	4.65639	8.09299	0.575361	-0.802003	0.56802	0.655775	DUF3237 family protein
E0699_RS08415	-	1578105	1578275	-	171	protein_coding	2.95737	2.12677	1.39055	0.491526	0.805996	1	DUF3237 family protein
E0699_RS08420	racX	1578407	1579090	-	684	protein_coding	3445.51	685.454	5.02661	2.32986	3.82e-05	0.000188291	broad specificity amino-acid racemase RacX
E0699_RS08430	sacB	1581001	1582422	+	1422	protein_coding	13.859	73.3824	0.18886	-2.40863	0.00188154	0.00590558	levansucrase
E0699_RS08435	levB	1582496	1584046	+	1551	protein_coding	71.5914	58.996	1.21349	0.279234	0.654043	0.728075	2%2C6-beta-fructan 6-levanbiohydrolase
E0699_RS08440	-	1584152	1585714	+	1563	protein_coding	30.2347	28.9424	1.04465	0.0657342	0.933028	0.951177	APC family permease
E0699_RS08445	-	1585707	1586393	+	687	protein_coding	2821.4	567.818	4.96885	2.3132	3.65e-06	2.21e-05	TetR/AcrR family transcriptional regulator
E0699_RS08450	-	1586475	1586810	+	336	protein_coding	659.19	112.418	5.86373	2.55309	9.84e-07	6.66e-06	hypothetical protein
E0699_RS08455	-	1586810	1587130	+	321	protein_coding	2391.63	760.191	3.14609	1.65385	0.00136206	0.00445774	QacE family quaternary ammonium compound efflux SMR transporter
E0699_RS08465	-	1588018	1588251	-	234	protein_coding	2.95737	38.2344	0.0773486	-3.65548	0.00499001	0.0136412	helix-turn-helix domain-containing protein
E0699_RS08470	-	1588530	1588808	+	279	protein_coding	9.20261	7.76777	1.18472	0.241198	0.832857	0.876194	hypothetical protein
E0699_RS08475	-	1588821	1590005	+	1185	protein_coding	44.5344	38.9266	1.14406	0.189692	0.798362	0.850036	DNA translocase FtsK
E0699_RS08480	-	1589992	1590624	+	633	protein_coding	19.9941	17.9389	1.11457	0.150582	0.8618	0.897633	hypothetical protein
E0699_RS08485	-	1590666	1590968	-	303	protein_coding	460.647	433.583	1.06242	0.0883569	0.8747	0.908456	hypothetical protein
E0699_RS08490	-	1591090	1591347	-	258	protein_coding	0	4.25316	0	-2.91994	0.224298	1	hypothetical protein
E0699_RS08495	-	1591367	1592314	-	948	protein_coding	3.1777	27.9702	0.11361	-3.1789	0.018249	0.0403362	LysM peptidoglycan-binding domain-containing protein
E0699_RS08500	-	1592387	1592590	-	204	protein_coding	1.47869	0.693728	2.13151	1.14993	0.691748	1	hypothetical protein
E0699_RS08505	-	1592615	1592785	-	171	protein_coding	0	0.462358	0	0.283685	0.953453	1	XkdX family protein
E0699_RS08510	-	1592786	1592997	-	212	protein_coding	0	2.68145	0	-2.25364	0.41347	1	hypothetical protein
E0699_RS08530	-	1596508	1596873	+	366	protein_coding	3.06754	13.2234	0.231979	-2.11139	0.140508	0.216496	DUF5082 family protein
E0699_RS08535	-	1596885	1597154	+	270	protein_coding	1.47869	6.15047	0.240419	-2.00809	0.316172	0.417129	YwqI/YxiC family protein
E0699_RS08540	-	1597174	1598790	+	1617	protein_coding	9.42293	65.8866	0.143017	-2.82835	0.00147477	0.00478339	ribonuclease YeeF family protein
E0699_RS08545	-	1598807	1599133	+	327	protein_coding	32.3744	167.668	0.193086	-2.37616	0.000142432	0.000616639	hypothetical protein
E0699_RS08555	-	1600893	1601231	+	339	protein_coding	57.4655	42.6787	1.34647	0.424693	0.521999	0.615876	hypothetical protein
E0699_RS08560	bglP	1601654	1603483	+	1830	protein_coding	52.5252	155.481	0.337823	-1.55989	0.0261275	0.0544562	PTS beta-glucoside transporter subunit IIABC
E0699_RS08570	-	1605016	1605462	+	447	protein_coding	1250.11	4411.13	0.283398	-1.819	0.000216995	0.000901243	universal stress protein
E0699_RS08575	-	1605496	1606227	-	732	protein_coding	45.5724	39.3475	1.1582	0.213939	0.751138	0.810342	2OG-Fe dioxygenase family protein
E0699_RS08580	-	1606395	1607138	+	744	protein_coding	368.214	99.7391	3.69178	1.88442	0.000160711	0.000686815	SDR family oxidoreductase
E0699_RS08585	-	1607205	1608140	+	936	protein_coding	18.4052	60.2015	0.305727	-1.71104	0.0216641	0.0468194	DMT family transporter
E0699_RS08590	wapA	1608305	1615309	+	7005	protein_coding	787.475	259.415	3.03559	1.60129	0.00286704	0.00848397	tRNA nuclease WapA
E0699_RS08595	-	1615346	1615705	+	360	protein_coding	0	9.20042	0	-4.03114	0.0409185	0.0793854	immunity protein WapI
E0699_RS08605	-	1616690	1617379	+	690	protein_coding	83.3107	96.308	0.865045	-0.207137	0.736057	0.797963	hypothetical protein
E0699_RS08610	-	1617538	1618212	+	675	protein_coding	57.7324	112.596	0.51274	-0.960135	0.110497	0.178399	hypothetical protein
E0699_RS08615	-	1618439	1619269	+	831	protein_coding	32.3744	37.361	0.866529	-0.209854	0.766842	0.822605	hypothetical protein
E0699_RS08620	-	1619262	1619816	+	555	protein_coding	0	32.411	0	-5.84632	0.000440555	0.00167124	DUF4240 domain-containing protein
E0699_RS08625	-	1619957	1620427	+	471	protein_coding	4.54622	17.5217	0.259462	-1.94094	0.12507	0.19682	hypothetical protein
E0699_RS08630	-	1620554	1620799	+	246	protein_coding	0	3.18977	0	-2.50567	0.341722	1	hypothetical protein
E0699_RS08635	-	1620846	1621262	+	417	protein_coding	5.91475	16.9693	0.348555	-1.49302	0.210972	0.302816	hypothetical protein
E0699_RS08640	-	1621407	1621829	+	423	protein_coding	4.43606	9.47814	0.468031	-1.07099	0.448213	0.547953	hypothetical protein
E0699_RS08645	-	1621944	1622324	+	381	protein_coding	1.47869	17.0605	0.0866731	-3.48344	0.0451661	0.0859515	DUF2750 domain-containing protein
E0699_RS08650	-	1622401	1622835	+	435	protein_coding	1.47869	4.7159	0.313554	-1.63284	0.435562	0.535942	hypothetical protein
E0699_RS08655	-	1622882	1623268	+	387	protein_coding	1.47869	15.999	0.0924235	-3.3879	0.0515623	0.0961032	hypothetical protein
E0699_RS08670	-	1624213	1624701	+	489	protein_coding	21.3626	27.466	0.777782	-0.360273	0.648282	0.723887	DUF2716 domain-containing protein
E0699_RS08675	-	1624727	1625485	+	759	protein_coding	30.0144	74.8139	0.401187	-1.30761	0.0687446	0.120834	hypothetical protein
E0699_RS08685	-	1625999	1626340	+	342	protein_coding	29.417	17.9396	1.63978	0.70631	0.372468	0.474732	hypothetical protein
E0699_RS08690	-	1626358	1626654	+	297	protein_coding	0	10.6798	0	-4.24633	0.0269832	0.0558016	hypothetical protein
E0699_RS08695	-	1626670	1627122	+	453	protein_coding	1.47869	10.6338	0.139055	-2.80308	0.128241	0.201175	hypothetical protein
E0699_RS08700	-	1627142	1627492	+	351	protein_coding	0	6.28722	0	-3.48375	0.109122	0.17668	hypothetical protein
E0699_RS08705	-	1627622	1628770	+	1149	protein_coding	45.5724	130.233	0.349929	-1.51305	0.0291632	0.0594763	hypothetical protein
E0699_RS08710	dbpA	1628852	1630291	+	1440	protein_coding	502.479	78.9732	6.36265	2.66862	9.58e-08	7.47e-07	ATP-dependent RNA helicase DbpA
E0699_RS08715	-	1630310	1631596	-	1287	protein_coding	188.865	370.258	0.510091	-0.969964	0.0646143	0.114537	MFS transporter
E0699_RS08725	-	1631804	1632484	+	681	protein_coding	201.53	47.3474	4.2564	2.08816	0.000105925	0.00047444	hypothetical protein
E0699_RS08730	licT	1632579	1633412	+	834	protein_coding	265.774	149.732	1.775	0.828854	0.113457	0.182096	transcriptional antiterminator LicT
E0699_RS08735	bglS	1633708	1634436	+	729	protein_coding	207.665	144.823	1.43392	0.51949	0.316329	0.417198	beta-glucanase
E0699_RS08740	citN	1634594	1635874	-	1281	protein_coding	94.3225	78.2304	1.2057	0.270416	0.6493	0.724821	citrate/sodium symporter CitN
E0699_RS08745	-	1636076	1638136	+	2061	protein_coding	1678.84	2096.89	0.800633	-0.320799	0.522327	0.615876	catalase
E0699_RS08750	-	1638186	1638476	+	291	protein_coding	176.108	209.721	0.839725	-0.251173	0.661196	0.734301	hypothetical protein
E0699_RS08755	-	1638620	1639291	+	672	protein_coding	49.7881	113.245	0.439651	-1.17915	0.066394	0.117428	DUF3298 and DUF4163 domain-containing protein
E0699_RS08760	-	1639331	1640524	-	1194	protein_coding	94.3861	167.341	0.564036	-0.828842	0.143141	0.219619	NupC/NupG family nucleoside CNT transporter
E0699_RS08765	-	1641139	1641987	+	849	protein_coding	1245.33	579.927	2.14738	1.10269	0.026641	0.055295	methyltransferase domain-containing protein
E0699_RS08770	-	1642141	1643559	+	1419	protein_coding	7.72392	125.983	0.0613092	-4.03704	8.68e-06	4.86e-05	GntP family permease
E0699_RS08775	-	1643583	1644299	+	717	protein_coding	19.7737	43.1805	0.457932	-1.12562	0.172049	0.255985	succinyl-CoA--3-ketoacid CoA transferase subunit A
E0699_RS08780	-	1644296	1644946	+	651	protein_coding	25.5783	49.7473	0.514165	-0.95277	0.223372	0.31718	CoA transferase subunit B
E0699_RS08785	-	1644963	1645736	+	774	protein_coding	87.8569	35.138	2.50034	1.3218	0.0426048	0.0820575	3-hydroxybutyrate dehydrogenase
E0699_RS08790	-	1645788	1646924	-	1137	protein_coding	195.064	56.6394	3.44396	1.78219	0.00105122	0.00357864	5-methyltetrahydropteroyltriglutamate--homocysteine S-methyltransferase
E0699_RS08795	-	1647177	1648310	-	1134	protein_coding	149.712	67.5954	2.21482	1.14425	0.0490912	0.0921443	5-methyltetrahydropteroyltriglutamate--homocysteine S-methyltransferase
E0699_RS08800	-	1648565	1649053	-	489	protein_coding	309.868	101.627	3.04906	1.60784	0.00200942	0.00622843	hypothetical protein
E0699_RS08805	-	1649182	1649436	-	255	protein_coding	164.545	31.3515	5.24841	2.39471	2.22e-05	0.0001146	hypothetical protein
E0699_RS08810	pepT	1649968	1651200	-	1233	protein_coding	824.854	1618.41	0.509668	-0.972483	0.0553604	0.101054	peptidase T
E0699_RS08815	yxjL	1651250	1651906	-	657	protein_coding	3.1777	15.8585	0.200379	-2.35724	0.0972421	0.16118	two-component system response regulator YxJL
E0699_RS08820	-	1651893	1653116	-	1224	protein_coding	20.1042	74.3963	0.270231	-1.8946	0.00896275	0.0223816	sensor histidine kinase
E0699_RS08825	-	1653134	1653607	-	474	protein_coding	38.3993	29.2664	1.31206	0.387775	0.590888	0.674743	DUF1453 family protein
E0699_RS08830	galE	1653848	1654867	+	1020	protein_coding	1223.02	1756.91	0.696121	-0.522566	0.292733	0.391807	UDP-glucose 4-epimerase GalE
E0699_RS08835	-	1655204	1656040	+	837	protein_coding	52.3684	94.5953	0.553605	-0.856395	0.179748	0.265457	YitT family protein
E0699_RS08840	-	1656082	1657539	-	1458	protein_coding	89.9966	82.158	1.09541	0.131009	0.829248	0.873782	aldehyde dehydrogenase family protein
E0699_RS08845	-	1657723	1658616	+	894	protein_coding	7.5036	53.034	0.141486	-2.80268	0.00284848	0.00843531	PucR family transcriptional regulator
E0699_RS08850	msmX	1658737	1659834	+	1098	protein_coding	1690.86	104.774	16.1382	4.01179	3.67e-17	6.08e-16	maltodextrin ABC transporter ATP-binding protein MsmX
E0699_RS08855	-	1659941	1660780	+	840	protein_coding	286.446	48.8713	5.86124	2.54835	6.25e-06	3.62e-05	polysaccharide deacetylase family protein
E0699_RS08860	-	1660794	1660994	-	201	protein_coding	1947.78	106.351	18.3147	4.19495	7.84e-18	1.37e-16	hypothetical protein
E0699_RS08865	-	1661052	1662740	-	1689	protein_coding	37.2511	69.0288	0.539645	-0.896994	0.195166	0.283599	M48 family metalloprotease
E0699_RS08870	cimH	1662862	1664214	-	1353	protein_coding	62.6091	140.989	0.444071	-1.16951	0.0437678	0.0838515	citrate/malate transporter CimH
E0699_RS08875	cydA	1664769	1666175	+	1407	protein_coding	25.9088	219.088	0.118258	-3.07633	1.25e-06	8.24e-06	cytochrome ubiquinol oxidase subunit I
E0699_RS08880	cydB	1666159	1667175	+	1017	protein_coding	40.4754	186.17	0.217411	-2.1919	0.00115733	0.00389327	cytochrome d ubiquinol oxidase subunit II
E0699_RS08885	cydD	1667175	1668878	+	1704	protein_coding	114.757	469.188	0.244587	-2.03127	7.34e-05	0.000339858	thiol reductant ABC exporter subunit CydD
E0699_RS08890	cydC	1668875	1670602	+	1728	protein_coding	62.2786	198.28	0.314094	-1.66723	0.00394802	0.0112482	thiol reductant ABC exporter subunit CydC
E0699_RS08895	-	1670688	1671518	+	831	protein_coding	35.7724	60.3379	0.592868	-0.762066	0.278594	0.37838	NAD(P)H-hydrate dehydratase
E0699_RS08900	-	1671533	1672906	-	1374	protein_coding	255.093	211.414	1.20661	0.271653	0.594194	0.677354	cytosine permease
E0699_RS08905	sigY	1673118	1673654	+	537	protein_coding	835.459	1238.17	0.674753	-0.567953	0.285013	0.384285	RNA polymerase sigma factor SigY
E0699_RS08910	-	1673647	1673967	+	321	protein_coding	110.715	384.277	0.288113	-1.7987	0.00335508	0.00976136	YxlC family protein
E0699_RS08915	-	1673964	1674170	+	207	protein_coding	7.94424	128.884	0.0616389	-4.03232	0.0195189	0.042834	hypothetical protein
E0699_RS08920	-	1674167	1674355	+	189	protein_coding	0	6.9369	0	-3.6171	0.0853597	0.144614	negative regulatory protein YxlE
E0699_RS08925	-	1674362	1675249	+	888	protein_coding	1803.55	16808.8	0.107298	-3.22053	1.13e-09	1.09e-08	ABC transporter ATP-binding protein
E0699_RS08930	-	1675246	1676022	+	777	protein_coding	4191.26	27746	0.151058	-2.72692	2.14e-07	1.57e-06	ABC transporter permease subunit
E0699_RS08935	-	1676019	1677221	-	1203	protein_coding	1896.01	8199.09	0.231247	-2.11269	7.18e-05	0.00033364	MFS transporter
E0699_RS08940	-	1677325	1678968	-	1644	protein_coding	197.865	182.09	1.08663	0.118481	0.824565	0.870648	catalase
E0699_RS08945	-	1679097	1679687	+	591	protein_coding	124.464	47.2099	2.6364	1.39568	0.0242094	0.0511085	DNA-3-methyladenine glycosylase
E0699_RS08950	-	1679716	1679874	+	159	protein_coding	0	18.7242	0	-5.05616	0.00431837	0.0121127	hypothetical protein
E0699_RS08955	licR	1680037	1681962	+	1926	protein_coding	107.254	133.025	0.806269	-0.311149	0.569707	0.657151	transcriptional regulator LicR
E0699_RS08960	-	1682091	1682399	+	309	protein_coding	13.859	12.5292	1.10613	0.137564	0.889427	0.919191	PTS sugar transporter subunit IIB
E0699_RS08965	celB	1682415	1683773	+	1359	protein_coding	383.112	50.2093	7.63029	2.92849	1.48e-07	1.12e-06	PTS cellobiose transporter subunit IIC
E0699_RS08970	-	1683792	1684124	+	333	protein_coding	18.4052	3.65213	5.03958	2.31197	0.0309678	0.0622326	PTS lactose/cellobiose transporter subunit IIA
E0699_RS08975	-	1684121	1685449	+	1329	protein_coding	826.739	78.0879	10.5873	3.40216	3.2e-10	3.22e-09	6-phospho-beta-glucosidase
E0699_RS08980	-	1685483	1686574	-	1092	protein_coding	1118.91	161.148	6.94339	2.79576	1.29e-08	1.09e-07	branched-chain amino acid aminotransferase
E0699_RS08990	dltD	1687563	1688741	-	1179	protein_coding	713.211	449.85	1.58544	0.665004	0.189292	0.276984	D-alanyl-lipoteichoic acid biosynthesis protein DltD
E0699_RS08995	dltC	1688741	1688977	-	237	protein_coding	2.95737	4.99477	0.592095	-0.722568	0.683747	0.753976	D-alanine--poly(phosphoribitol) ligase subunit DltC
E0699_RS09000	dltB	1688994	1690181	-	1188	protein_coding	307.728	481.441	0.639182	-0.644846	0.226116	0.320033	D-alanyl-lipoteichoic acid biosynthesis protein DltB
E0699_RS09005	dltA	1690178	1691689	-	1512	protein_coding	593.623	1035.06	0.573518	-0.802038	0.111162	0.179213	D-alanine--poly(phosphoribitol) ligase subunit DltA
E0699_RS09010	-	1691707	1691856	-	150	protein_coding	3.06754	3.83753	0.799351	-0.328043	0.850587	0.890235	teichoic acid D-Ala incorporation-associated protein DltX
E0699_RS09015	-	1692006	1692140	+	135	protein_coding	6.3554	2.95878	2.14798	1.07402	0.499997	0.596432	hypothetical protein
E0699_RS09025	menA	1692303	1693238	+	936	protein_coding	337.632	111.108	3.03877	1.60371	0.00207085	0.00640543	1,4-dihydroxy-2-naphthoate polyprenyltransferase
E0699_RS09030	-	1693294	1693383	-	90	protein_coding	3.06754	4.53164	0.676915	-0.561643	0.739913	0.801925	IS3 family transposase
E0699_RS09040	gyrA	1693798	1696263	-	2466	protein_coding	2615.98	1906.92	1.37184	0.456133	0.35849	0.4609	DNA topoisomerase (ATP-hydrolyzing) subunit A
E0699_RS09045	gyrB	1696474	1698390	-	1917	protein_coding	5637.1	1578.38	3.57145	1.83658	0.000250728	0.00102216	DNA topoisomerase (ATP-hydrolyzing) subunit B
E0699_RS09050	remB	1698445	1698690	-	246	protein_coding	75.6504	8.69325	8.7022	3.12308	3.84e-06	2.31e-05	extracellular matrix regulator RemB
E0699_RS09055	recF	1698708	1699820	-	1113	protein_coding	4115.66	490.645	8.38827	3.06865	1.96e-09	1.82e-08	DNA replication/repair protein RecF
E0699_RS09060	rlbA	1699836	1700051	-	216	protein_coding	4.65639	8.55381	0.544364	-0.889558	0.515088	0.609686	ribosome maturation protein RlbA
E0699_RS09065	dnaN	1700182	1701318	-	1137	protein_coding	59.872	365.598	0.163765	-2.61084	5.78e-06	3.36e-05	DNA polymerase III subunit beta
E0699_RS09070	dnaA	1701507	1702847	-	1341	protein_coding	21.8032	192.083	0.113509	-3.15046	3.53e-06	2.15e-05	chromosomal replication initiator protein DnaA
E0699_RS09075	rpmH	1703474	1703608	+	135	protein_coding	1109.38	38.3822	28.9035	4.85669	5.32e-20	1.02e-18	50S ribosomal protein L34
E0699_RS09080	rnpA	1703760	1704110	+	351	protein_coding	27.3875	47.1226	0.581197	-0.777404	0.295494	0.394157	ribonuclease P protein component
E0699_RS09085	yidC	1704254	1705039	+	786	protein_coding	441.458	223.628	1.97407	0.981372	0.056479	0.102709	YidC family membrane integrase SpoIIIJ
E0699_RS09090	-	1705036	1705662	+	627	protein_coding	339.899	318.467	1.0673	0.0938594	0.85376	0.892526	protein jag
E0699_RS09095	mnmE	1705973	1707352	+	1380	protein_coding	92.3566	190.925	0.483733	-1.04902	0.0551387	0.100788	tRNA uridine-5-carboxymethylaminomethyl(34) synthesis GTPase MnmE
E0699_RS09100	mnmG	1707373	1709259	+	1887	protein_coding	868.536	569.199	1.52589	0.609948	0.22013	0.313504	tRNA uridine-5-carboxymethylaminomethyl(34) synthesis enzyme MnmG
E0699_RS09105	rsmG	1709273	1709992	+	720	protein_coding	101.229	65.3392	1.54928	0.632354	0.272032	0.371444	16S rRNA (guanine(527)-N(7))-methyltransferase RsmG
E0699_RS09110	noc	1710114	1710965	+	852	protein_coding	790.166	414.192	1.90773	0.932063	0.0601105	0.107847	nucleoid occlusion protein
E0699_RS09115	-	1711016	1711456	-	441	protein_coding	7.5036	86.0959	0.087154	-3.49998	9.12e-05	0.000415934	PH domain-containing protein
E0699_RS09120	soj	1711704	1712465	+	762	protein_coding	38.6196	135.622	0.28476	-1.81631	0.00342164	0.00994047	sporulation initiation inhibitor protein Soj
E0699_RS09125	spo0J	1712458	1713306	+	849	protein_coding	276.519	325.323	0.849982	-0.234376	0.660583	0.734124	stage 0 sporulation protein Spo0J
E0699_RS09130	yyaC	1713346	1713963	-	618	protein_coding	19.9941	25.6128	0.780628	-0.363216	0.670482	0.741626	spore protease YyaC
E0699_RS09135	-	1714423	1715439	+	1017	protein_coding	4.54622	98.2432	0.0462752	-4.42319	3.52e-05	0.000174523	membrane protein
E0699_RS09140	-	1715533	1715739	+	207	protein_coding	15.0072	6.93613	2.16363	1.126	0.282787	0.381987	DUF951 domain-containing protein
E0699_RS09145	-	1715790	1717793	+	2004	protein_coding	73.4005	184.2	0.398482	-1.32748	0.0219283	0.0472621	molybdopterin-dependent oxidoreductase
E0699_RS09150	ychF	1717920	1719020	+	1101	protein_coding	192.814	239.447	0.805249	-0.311793	0.561609	0.650069	redox-regulated ATPase YchF
E0699_RS09155	-	1719131	1719418	+	288	protein_coding	338.874	1463.6	0.231534	-2.10941	0.000579165	0.00212023	30S ribosomal protein S6
E0699_RS09160	ssb	1719459	1719977	+	519	protein_coding	706.283	2140.09	0.330024	-1.59867	0.00684905	0.0180183	single-stranded DNA-binding protein
E0699_RS09165	rpsR	1720021	1720260	+	240	protein_coding	145.589	421.25	0.345613	-1.53071	0.0106013	0.0257312	30S ribosomal protein S18
E0699_RS09170	xth	1720325	1721083	+	759	protein_coding	25.9088	153.419	0.168876	-2.56273	7.15e-05	0.000332627	exodeoxyribonuclease III
E0699_RS09180	-	1722437	1723711	-	1275	protein_coding	39.878	27.2328	1.46434	0.547244	0.44038	0.540701	MFS transporter
E0699_RS09185	-	1723689	1724720	-	1032	protein_coding	19.8839	48.4576	0.410336	-1.28454	0.0869255	0.146705	ATP-dependent Clp protease ATP-binding subunit
E0699_RS09190	-	1724717	1725778	-	1062	protein_coding	25.9088	116.807	0.221809	-2.16879	0.0011971	0.00400676	ThiF family adenylyltransferase
E0699_RS09195	-	1726134	1726511	+	378	protein_coding	28.6459	57.7438	0.496086	-1.00623	0.19483	0.283223	hypothetical protein
E0699_RS09200	-	1726598	1727953	-	1356	protein_coding	96.1952	73.1893	1.31433	0.39003	0.535812	0.626791	MFS transporter
E0699_RS09205	-	1728179	1729078	+	900	protein_coding	337.632	111.108	3.03877	1.60371	0.00207085	0.00640543	CPBP family intramembrane metalloprotease
E0699_RS09210	-	1729075	1731144	-	2070	protein_coding	232.582	420.745	0.552786	-0.854886	0.0877278	0.147746	thioredoxin domain-containing protein
E0699_RS09215	-	1731380	1731829	+	450	protein_coding	7.61376	33.4281	0.227766	-2.13094	0.0309182	0.0621642	hypothetical protein
E0699_RS09220	-	1732120	1732305	-	186	protein_coding	7.83408	35.9287	0.218045	-2.21637	0.0238652	0.0505722	DUF255 domain-containing protein
E0699_RS09225	-	1732576	1733142	-	567	protein_coding	147.839	166.604	0.887371	-0.171106	0.747839	0.808315	dihydrofolate reductase
E0699_RS09230	-	1733302	1733658	-	357	protein_coding	114.05	47.3969	2.40627	1.2665	0.0290443	0.0593553	MmcQ/YjbR family DNA-binding protein
E0699_RS09235	satA	1734067	1734588	+	522	protein_coding	3.06754	42.8139	0.0716482	-3.80579	0.00242646	0.0073551	streptothricin N-acetyltransferase SatA
E0699_RS09240	-	1734654	1735256	-	603	protein_coding	15.2275	32.4597	0.469121	-1.08803	0.191394	0.279239	YitT family protein
E0699_RS09245	-	1735253	1735699	-	447	protein_coding	7.39344	15.028	0.491978	-0.998185	0.394005	0.49568	GNAT family N-acetyltransferase
E0699_RS09250	-	1735819	1736271	+	453	protein_coding	10.9016	66.6297	0.163615	-2.62596	0.00171564	0.00544926	MarR family transcriptional regulator
E0699_RS09265	-	1737511	1738350	-	840	protein_coding	47.2714	47.8102	0.988731	-0.0149671	0.981557	0.985978	pentapeptide repeat-containing protein
E0699_RS09270	-	1738496	1738885	+	390	protein_coding	3.06754	14.3787	0.213339	-2.23319	0.117297	0.187103	SnoaL-like domain-containing protein
E0699_RS09275	-	1738953	1739741	+	789	protein_coding	18.2951	72.5871	0.252043	-1.9866	0.00928496	0.0230705	hypothetical protein
E0699_RS09280	-	1739779	1740513	-	735	protein_coding	25.2478	31.6721	0.797164	-0.31557	0.72331	0.787358	MerR family transcriptional regulator
E0699_RS09285	-	1740674	1741984	-	1311	protein_coding	20.9219	65.4637	0.319596	-1.63481	0.0528445	0.0978065	MFS transporter
E0699_RS09290	-	1742085	1742405	+	321	protein_coding	4.54622	9.477	0.479711	-1.05826	0.453829	0.552615	hypothetical protein
E0699_RS09295	-	1742417	1742863	+	447	protein_coding	156.995	55.4335	2.83213	1.49849	0.0125511	0.0296682	hypothetical protein
E0699_RS09300	-	1742896	1743825	-	930	protein_coding	562.728	116.164	4.84425	2.2775	1.5e-05	8.02e-05	manganese-dependent inorganic pyrophosphatase
E0699_RS09305	hypR	1744031	1744408	+	378	protein_coding	108.071	50.3055	2.1483	1.10341	0.0597787	0.107397	transcriptional regulator HypR
E0699_RS09315	-	1745068	1745217	+	150	protein_coding	1.47869	15.213	0.097199	-3.31527	0.058208	0.105001	hypothetical protein
E0699_RS09320	-	1745442	1746371	+	930	protein_coding	14.2996	95.9008	0.149109	-2.75104	0.169594	0.252709	YybS family protein
E0699_RS09325	gdpP	1746408	1748387	+	1980	protein_coding	326.26	377.035	0.865332	-0.209164	0.672778	0.743321	DHH family phosphoesterase
E0699_RS09330	rplI	1748384	1748833	+	450	protein_coding	181.315	162.731	1.1142	0.156351	0.777443	0.831513	50S ribosomal protein L9
E0699_RS09335	-	1748870	1750927	-	2058	protein_coding	130.582	115.684	1.12878	0.176	0.755335	0.813276	glycosyltransferase family 39 protein
E0699_RS09340	-	1751033	1752241	-	1209	protein_coding	524.01	699.043	0.749612	-0.414867	0.458681	0.55682	CynX/NimT family MFS transporter
E0699_RS09345	-	1752314	1752454	-	141	protein_coding	9.09245	12.8564	0.707232	-0.487544	0.661062	0.734301	YycC family protein
E0699_RS09350	-	1752575	1752778	+	204	protein_coding	137.268	61.5886	2.22879	1.15652	0.037201	0.0730989	hypothetical protein
E0699_RS09355	-	1752826	1753026	-	201	protein_coding	23.1718	79.8948	0.290028	-1.79197	0.0121539	0.0289354	DUF2188 domain-containing protein
E0699_RS09360	dnaB	1753196	1754560	+	1365	protein_coding	515.172	389.547	1.32249	0.403714	0.425062	0.52611	replicative DNA helicase
E0699_RS09365	-	1754680	1755099	+	420	protein_coding	27.3875	25.4274	1.07709	0.10564	0.897657	0.925063	VOC family protein
E0699_RS09370	purA	1755305	1756597	+	1293	protein_coding	2521.19	7312.75	0.344766	-1.53621	0.00326623	0.00955168	adenylosuccinate synthase
E0699_RS09375	-	1756821	1756896	+	76	protein_coding	0	1.71076	0	-1.60246	0.618235	1	tRNA-Lys
E0699_RS09390	-	1757171	1757243	+	73	protein_coding	0	2.77415	0	-2.30043	0.395408	1	tRNA-Phe
E0699_RS09395	walR	1757628	1758335	+	708	protein_coding	76.6884	322.776	0.23759	-2.0735	0.000235678	0.000971746	cell wall metabolism DNA-binding response regulator WalR
E0699_RS09400	walK	1758343	1760178	+	1836	protein_coding	291.149	702.977	0.414166	-1.2722	0.0137376	0.0320732	cell wall metabolism sensor histidine kinase WalK
E0699_RS09405	walH	1760168	1761535	+	1368	protein_coding	354.843	394.91	0.898541	-0.153899	0.762304	0.818619	WalRK two-component regulatory system regulator WalH
E0699_RS09410	walI	1761522	1762364	+	843	protein_coding	282.057	242.913	1.16114	0.21534	0.685541	0.755119	WalRK two-component regulatory system regulator WalI
E0699_RS09415	-	1762386	1763180	+	795	protein_coding	191.289	172.016	1.11204	0.152405	0.774558	0.829318	MBL fold metallo-hydrolase
E0699_RS09420	htrC	1763262	1764464	+	1203	protein_coding	898.932	204.61	4.3934	2.13509	2.01e-05	0.000105147	serine protease HtrC
E0699_RS09435	rocR	1764779	1766164	-	1386	protein_coding	69.7356	93.1209	0.748872	-0.421482	0.492034	0.588873	arginine utilization regulatory protein RocR
E0699_RS09440	-	1766391	1766675	+	285	protein_coding	0	10.3561	0	-4.20206	0.0296567	0.0602051	winged helix-turn-helix transcriptional regulator
E0699_RS09445	-	1766675	1767310	+	636	protein_coding	18.0747	28.991	0.62346	-0.672483	0.422643	0.524583	SdpI family protein
E0699_RS09450	-	1767494	1768048	+	555	protein_coding	0	27.4653	0	-5.60654	0.000842406	0.00294842	SdpA family antimicrobial peptide system protein
E0699_RS09455	-	1768033	1768986	+	954	protein_coding	1.58885	38.4657	0.0413056	-4.64821	0.00451264	0.0125867	hypothetical protein
E0699_RS09460	-	1769048	1769650	+	603	protein_coding	15.558	353.825	0.0439709	-4.52069	7.81e-11	8.27e-10	sporulation delaying protein family toxin
E0699_RS09465	rocD	1769982	1771187	+	1206	protein_coding	140.776	1337.57	0.105248	-3.24781	4.68e-10	4.65e-09	ornithine aminotransferase
E0699_RS09470	-	1771410	1772813	+	1404	protein_coding	142.365	310.932	0.457866	-1.12653	0.0333341	0.0663517	amino acid permease
E0699_RS09475	rocF	1772886	1773776	+	891	protein_coding	301.61	612.163	0.492695	-1.02152	0.0495109	0.09267	arginase
E0699_RS09480	-	1774013	1774129	-	117	protein_coding	5.91475	19.1907	0.308209	-1.66758	0.157575	0.238096	Phr family secreted Rap phosphatase inhibitor
E0699_RS09485	rapG	1774130	1775227	-	1098	protein_coding	129.985	134.284	0.967986	-0.0460887	0.932022	0.950395	response regulator aspartate phosphatase RapG
E0699_RS09490	-	1775338	1775808	+	471	protein_coding	142.852	19.3727	7.3739	2.87948	1.75e-06	1.13e-05	GNAT family N-acetyltransferase
E0699_RS09495	-	1775950	1776687	+	738	protein_coding	1111.82	14.7028	75.6196	6.23276	5.62e-33	1.79e-31	hypothetical protein
E0699_RS09500	-	1776698	1777855	+	1158	protein_coding	1409.54	32.9178	42.82	5.41486	2.03e-23	4.63e-22	hypothetical protein
E0699_RS09505	-	1777871	1778119	+	249	protein_coding	50.5593	14.8407	3.40681	1.76098	0.0173004	0.0387556	DUF2651 family protein
E0699_RS09510	-	1778224	1778394	+	171	protein_coding	2.95737	2.54278	1.16305	0.233008	0.905308	0.93078	hypothetical protein
E0699_RS09515	fdhA	1778457	1779683	+	1227	protein_coding	3052.26	488.68	6.24593	2.64309	3.06e-08	2.5e-07	formaldehyde dehydrogenase%2C glutathione-independent
E0699_RS09520	-	1779717	1780130	-	414	protein_coding	167.329	40.9633	4.08485	2.02973	0.0016176	0.00518333	hypothetical protein
E0699_RS09525	-	1780315	1780485	+	171	protein_coding	2.95737	10.9116	0.271031	-1.85303	0.220242	0.313518	CxxH/CxxC protein
E0699_RS09530	rlmH	1780566	1781045	+	480	protein_coding	32.4845	40.1803	0.808469	-0.312194	0.661295	0.734301	23S rRNA (pseudouridine(1915)-N(3))-methyltransferase RlmH
E0699_RS09535	-	1781333	1782241	+	909	protein_coding	92.9074	225.39	0.412207	-1.28082	0.0304612	0.0614003	hypothetical protein
E0699_RS09540	-	1782207	1785320	+	3114	protein_coding	650.822	270.086	2.40968	1.26869	0.00912471	0.0227148	DEAD/DEAH box helicase
E0699_RS09545	-	1785632	1785717	+	86	protein_coding	0	0.508709	0	0.154202	0.974655	1	IS3 family transposase
E0699_RS09550	-	1785783	1786973	-	1191	protein_coding	21.3626	40.5021	0.527444	-0.922411	0.231812	0.326603	MFS transporter
E0699_RS09555	-	1787083	1787298	-	216	protein_coding	29.6373	6.19606	4.78326	2.25173	0.0109201	0.0263878	DUF1128 domain-containing protein
E0699_RS09560	-	1787501	1787971	+	471	protein_coding	92.0261	132.945	0.692214	-0.530479	0.34539	0.447524	low molecular weight phosphotyrosine protein phosphatase
E0699_RS09565	-	1787989	1788309	+	321	protein_coding	19.7737	28.9025	0.684152	-0.540844	0.514329	0.609304	hypothetical protein
E0699_RS09570	-	1788333	1789160	+	828	protein_coding	205.084	282.958	0.724786	-0.463818	0.378438	0.481052	YihY family inner membrane protein
E0699_RS09575	-	1789358	1790533	-	1176	protein_coding	271.155	185.743	1.45984	0.54515	0.285919	0.384734	MFS transporter
E0699_RS09580	cax	1790701	1791756	+	1056	protein_coding	28.9763	104.493	0.277305	-1.84871	0.00549468	0.0148375	calcium/proton exchanger
E0699_RS09585	-	1791827	1792621	+	795	protein_coding	171.718	70.3734	2.4401	1.28763	0.020112	0.0438938	hypothetical protein
E0699_RS09590	mscC	1792660	1793502	-	843	protein_coding	159.292	417.386	0.381641	-1.3894	0.00849794	0.0214223	mechanosensitive ion channel protein MscC
E0699_RS09595	yfkAB	1793503	1794624	-	1122	protein_coding	69.295	464.108	0.149308	-2.7451	2.78e-06	1.74e-05	radical SAM/CxCxxxxC motif protein YfkAB
E0699_RS09600	-	1794769	1794954	+	186	protein_coding	12.0498	8.09107	1.48927	0.578977	0.594481	0.677487	hypothetical protein
E0699_RS09605	pdaA	1795055	1795846	+	792	protein_coding	162.736	32.9642	4.93676	2.30035	0.000175328	0.00073976	delta-lactam-biosynthetic de-N-acetylase
E0699_RS09610	-	1795883	1796743	-	861	protein_coding	438.831	138.866	3.1601	1.66041	0.00147384	0.00478339	NAD(P)-dependent oxidoreductase
E0699_RS09615	corA	1796842	1797801	-	960	protein_coding	325.269	276.433	1.17666	0.234883	0.643034	0.719844	magnesium/cobalt transporter CorA
E0699_RS09620	-	1797919	1798782	+	864	protein_coding	154.635	175.946	0.87888	-0.185837	0.723277	0.787358	DNA-3-methyladenine glycosylase 2 family protein
E0699_RS09625	rlmD	1798896	1800296	+	1401	protein_coding	649.123	533.456	1.21683	0.283136	0.57688	0.66293	23S rRNA (uracil(1939)-C(5))-methyltransferase RlmD
E0699_RS09630	-	1800895	1801179	+	285	protein_coding	44.975	23.0256	1.95326	0.959166	0.184053	0.27091	membrane protein
E0699_RS09635	-	1801927	1802904	+	978	protein_coding	15.4478	127.382	0.121272	-3.051	3.06e-05	0.000154184	tRNA-dihydrouridine synthase
E0699_RS09640	-	1803100	1803552	+	453	protein_coding	1.47869	29.8675	0.0495083	-4.28992	0.00953634	0.0235921	hypothetical protein
E0699_RS09645	-	1803582	1804271	+	690	protein_coding	2.95737	26.955	0.109715	-3.15161	0.0177794	0.0395782	hypothetical protein
E0699_RS09650	acoA	1804502	1805503	+	1002	protein_coding	105.271	47.0165	2.23902	1.16273	0.113805	0.182482	acetoin:2%2C6-dichlorophenolindophenol oxidoreductase subunit alpha
E0699_RS09655	acoB	1805507	1806535	+	1029	protein_coding	336.247	44.0144	7.63947	2.93184	2.39e-06	1.52e-05	acetoin:2%2C6-dichlorophenolindophenol oxidoreductase subunit beta
E0699_RS09660	acoC	1806549	1807745	+	1197	protein_coding	693.479	70.9683	9.77167	3.28718	2.76e-08	2.26e-07	acetoin dehydrogenase complex dihydrolipoyllysine-residue acetyltransferase
E0699_RS09665	acoL	1807766	1809142	+	1377	protein_coding	641.064	88.259	7.26344	2.85953	1.32e-06	8.68e-06	acetoin dehydrogenase complex dihydrolipoyl dehydrogenase
E0699_RS09670	acoR	1809259	1811076	+	1818	protein_coding	765.185	80.8624	9.4628	3.24017	1.39e-09	1.32e-08	acetoin dehydrogenase operon transcriptional activator AcoR
E0699_RS09675	-	1811130	1811309	+	180	protein_coding	79.4255	8.83038	8.99456	3.15657	6.62e-06	3.8e-05	small acid-soluble spore protein H
E0699_RS09680	-	1811345	1811671	-	327	protein_coding	290.975	92.0671	3.16047	1.66112	0.00135777	0.00445314	YnfA family protein
E0699_RS09685	-	1811725	1812267	-	543	protein_coding	69.0746	74.2125	0.930769	-0.10448	0.859562	0.896894	YfjD family protein
E0699_RS09690	-	1812277	1812834	-	558	protein_coding	66.3376	54.9815	1.20654	0.269891	0.666161	0.738469	YfjD family protein
E0699_RS09695	-	1812866	1813633	-	768	protein_coding	20.2144	41.1062	0.49176	-1.03309	0.186699	0.273995	hypothetical protein
E0699_RS09700	-	1813645	1814868	-	1224	protein_coding	4.54622	64.5481	0.0704315	-3.81599	0.000301232	0.00119393	hypothetical protein
E0699_RS09705	-	1814874	1815188	-	315	protein_coding	0	11.1889	0	-4.31247	0.022673	0.0484218	WXG100 family type VII secretion target
E0699_RS09710	-	1815524	1816873	+	1350	protein_coding	1117.79	90.3946	12.3657	3.62764	4.78e-14	6.68e-13	6-phospho-alpha-glucosidase
E0699_RS09715	-	1816938	1817702	+	765	protein_coding	320.299	38.7944	8.25633	3.04443	2.27e-08	1.88e-07	MurR/RpiR family transcriptional regulator
E0699_RS09720	malP	1817717	1819300	+	1584	protein_coding	2598.55	115.077	22.581	4.49564	1.03e-17	1.79e-16	PTS maltose transporter subunit IIBC
E0699_RS09725	-	1819423	1821756	+	2334	protein_coding	92.0261	1789.4	0.0514285	-4.28167	1.1e-16	1.78e-15	hypothetical protein
E0699_RS09730	-	1822171	1823892	+	1722	protein_coding	65.3461	153.927	0.424526	-1.23327	0.0330303	0.0658458	ABC transporter ATP-binding protein
E0699_RS09735	-	1823886	1825700	+	1815	protein_coding	565.151	594.113	0.951252	-0.0722775	0.885026	0.91679	ABC transporter ATP-binding protein
E0699_RS09740	catD	1825854	1826258	+	405	protein_coding	7.61376	8.73883	0.871256	-0.196543	0.868186	0.902397	DoxX family oxidoreductase CatD
E0699_RS09745	catE	1826276	1827133	+	858	protein_coding	74.2818	39.1625	1.89676	0.919296	0.14779	0.225622	catechol 2%2C3-dioxygenase
E0699_RS09750	-	1827227	1828171	+	945	protein_coding	0	26.3065	0	-5.54625	0.00116015	0.00389949	AraC family transcriptional regulator
E0699_RS09755	-	1828346	1829794	+	1449	protein_coding	7.83408	84.2392	0.0929981	-3.44924	0.000168301	0.000713889	sugar porter family MFS transporter
E0699_RS09760	-	1829821	1830762	+	942	protein_coding	8.87212	74.1121	0.119712	-3.05187	0.0822186	0.140367	sugar phosphate isomerase/epimerase
E0699_RS09770	lnrJ	1832127	1833329	+	1203	protein_coding	47.1612	72.6339	0.649301	-0.621909	0.347447	0.449457	two-component system sensor histidine kinase LnrJ
E0699_RS09775	lnrK	1833326	1833988	+	663	protein_coding	63.4904	48.3189	1.31399	0.390039	0.540185	0.63077	two-component system response regulator LnrK
E0699_RS09780	lnrL	1834136	1835071	+	936	protein_coding	0	58.9949	0	-6.71039	3.12e-05	0.000156771	linearmycin resistance ATP-binding protein LnrL
E0699_RS09785	lnrM	1835083	1836273	+	1191	protein_coding	1.58885	32.4087	0.0490254	-4.401	0.00801732	0.0203914	linearmycin resistance permease LnrM
E0699_RS09790	lnrN	1836287	1837444	+	1158	protein_coding	82.2261	56.8685	1.4459	0.527044	0.41483	0.516818	linearmycin resistance permease LnrN
E0699_RS09795	padR	1837517	1838065	-	549	protein_coding	41.6871	43.2299	0.964313	-0.0575058	0.933645	0.9513	transcriptional regulator PadR
E0699_RS09800	estB	1838358	1838990	+	633	protein_coding	3.1777	18.3553	0.173122	-2.56894	0.0646015	0.114537	esterase EstB
E0699_RS09805	-	1839179	1840267	+	1089	protein_coding	84.9631	159.197	0.533699	-0.90869	0.109198	0.176729	acyltransferase family protein
E0699_RS09810	-	1840303	1840920	-	618	protein_coding	47.2714	99.6954	0.474158	-1.07403	0.0807866	0.138337	TetR/AcrR family transcriptional regulator
E0699_RS09815	-	1840886	1842139	-	1254	protein_coding	12.16	20.8973	0.581893	-0.779887	0.418774	0.520592	MFS transporter
E0699_RS09820	bstA	1842262	1842798	+	537	protein_coding	332.773	135.212	2.46111	1.3	0.0120213	0.0286712	bacillithiol transferase BstA
E0699_RS09830	-	1844463	1844945	-	483	protein_coding	33.3022	92.0134	0.361928	-1.46033	0.0272337	0.0561448	MarR family transcriptional regulator
E0699_RS09835	mprF	1845117	1847687	+	2571	protein_coding	509.541	589.634	0.864166	-0.210799	0.659602	0.733239	bifunctional lysylphosphatidylglycerol flippase/synthetase MprF
E0699_RS09840	-	1847705	1848682	-	978	protein_coding	117.384	86.3671	1.35913	0.442464	0.444925	0.544435	iron-siderophore ABC transporter substrate-binding protein
E0699_RS09845	-	1848815	1849816	+	1002	protein_coding	16.9265	63.8559	0.265074	-1.91886	0.010789	0.0261003	iron ABC transporter permease
E0699_RS09850	-	1849813	1850844	+	1032	protein_coding	13.7488	34.2593	0.401317	-1.31775	0.130491	0.204383	iron ABC transporter permease
E0699_RS09855	-	1850959	1851840	+	882	protein_coding	84.6326	37.7739	2.24051	1.16004	0.0632522	0.112772	PhzF family phenazine biosynthesis isomerase
E0699_RS09860	-	1851928	1852512	+	585	protein_coding	175.227	68.3416	2.56398	1.35943	0.0118071	0.0282619	nitroreductase
E0699_RS09865	-	1852551	1852742	-	192	protein_coding	1369.3	17.1521	79.8327	6.31071	6.91e-22	1.46e-20	YfhD family protein
E0699_RS09875	-	1852973	1853884	-	912	protein_coding	80.1966	114.029	0.703298	-0.509488	0.377288	0.479955	TIGR01777 family protein
E0699_RS09880	recX	1853973	1854767	+	795	protein_coding	325.269	91.9284	3.53829	1.82386	0.000408112	0.001566	recombination regulator RecX
E0699_RS09885	-	1854769	1855083	+	315	protein_coding	80.794	40.5553	1.99219	0.998174	0.112673	0.181251	YfhH family protein
E0699_RS09890	-	1855226	1856419	+	1194	protein_coding	80.0864	142.83	0.56071	-0.836568	0.137202	0.212401	MFS transporter
E0699_RS09895	-	1856451	1856603	-	153	protein_coding	91.0982	16.5518	5.50382	2.45251	0.000193646	0.000812743	small%2C acid-soluble spore protein K
E0699_RS09900	-	1856728	1856997	+	270	protein_coding	523.337	158.758	3.29644	1.72205	0.00163037	0.0052075	hypothetical protein
E0699_RS09905	-	1857142	1857660	+	519	protein_coding	71.4812	230.296	0.310388	-1.68496	0.00506758	0.0137964	SH3 domain-containing protein
E0699_RS09910	spdL	1857745	1858077	+	333	protein_coding	1423.59	411.696	3.45786	1.79023	0.000278648	0.00112107	SdpC immunity protein SpdL
E0699_RS09915	-	1858064	1858924	+	861	protein_coding	8693.65	1806.92	4.8113	2.26654	1.52e-05	8.14e-05	alpha/beta hydrolase
E0699_RS09920	-	1859155	1860144	+	990	protein_coding	392.297	489.574	0.801303	-0.318717	0.546903	0.636935	glycosyltransferase family 2 protein
E0699_RS09925	-	1860216	1862801	+	2586	protein_coding	205.258	258.068	0.795363	-0.33127	0.527759	0.62081	YfhO family protein
E0699_RS09930	-	1862794	1863777	-	984	protein_coding	560.008	423.528	1.32225	0.402769	0.429416	0.529853	metal-dependent hydrolase
E0699_RS09935	mutY	1863993	1865102	+	1110	protein_coding	173.701	121.418	1.43061	0.515424	0.334341	0.435759	A/G-specific adenine glycosylase
E0699_RS09940	-	1865110	1865334	-	225	protein_coding	99.6864	11.5593	8.62389	3.10843	2.99e-06	1.85e-05	hypothetical protein
E0699_RS09945	fabL	1865417	1866169	+	753	protein_coding	69.0746	60.2977	1.14556	0.196069	0.744523	0.805606	enoyl-[acyl-carrier-protein] reductase FabL
E0699_RS09950	-	1866238	1866492	+	255	protein_coding	905488	50.0825	18079.9	14.1446	6.81e-125	2.71e-122	gamma-type small acid-soluble spore protein
E0699_RS09955	-	1866581	1866925	+	345	protein_coding	38.2891	32.8738	1.16473	0.218142	0.755492	0.813276	hypothetical protein
E0699_RS09960	-	1867069	1867599	+	531	protein_coding	178.735	158.889	1.1249	0.170949	0.751374	0.810377	DUF402 domain-containing protein
E0699_RS09965	-	1867687	1869429	+	1743	protein_coding	523.621	556.429	0.941038	-0.0876563	0.859739	0.896894	ABC transporter ATP-binding protein
E0699_RS09970	-	1869506	1870567	-	1062	protein_coding	27.057	47.8094	0.565935	-0.812474	0.28086	0.380758	aromatic acid exporter family protein
E0699_RS09975	-	1870788	1872077	-	1290	protein_coding	476.506	435.881	1.0932	0.128819	0.797874	0.850036	glutamate-1-semialdehyde 2%2C1-aminomutase
E0699_RS09980	bcp	1872229	1872702	+	474	protein_coding	4.65639	57.7078	0.080689	-3.64552	0.000614253	0.00223037	thioredoxin-dependent thiol peroxidase
E0699_RS09985	perR	1872825	1873262	+	438	protein_coding	2348.64	559.058	4.20106	2.07101	0.000140315	0.000609459	peroxide-responsive transcriptional repressor PerR
E0699_RS09990	-	1873297	1873650	-	354	protein_coding	294.924	212.431	1.38833	0.473353	0.349714	0.451218	YgzB family protein
E0699_RS09995	-	1873858	1874742	+	885	protein_coding	11.0118	170.121	0.0647292	-3.9733	6.68e-07	4.64e-06	hypothetical protein
E0699_RS10000	-	1875033	1875159	+	127	protein_coding	0	0.277338	0	1.00257	0.838139	1	16S ribosomal RNA
E0699_RS10005	-	1875310	1877037	-	1728	protein_coding	214.728	300.279	0.715092	-0.483942	0.334095	0.435581	SgrR family transcriptional regulator
E0699_RS10010	-	1877151	1878356	+	1206	protein_coding	7.83408	35.1817	0.222675	-2.18781	0.036171	0.0714982	MFS transporter
E0699_RS10015	-	1878463	1879617	+	1155	protein_coding	497.475	154.122	3.22779	1.69135	0.00074936	0.00266491	AbrB family transcriptional regulator
E0699_RS10020	ntdR	1879831	1880820	-	990	protein_coding	63.4268	115.042	0.551338	-0.854244	0.166495	0.249211	NTD biosynthesis operon transcriptional regulator NtdR
E0699_RS10025	ntdA	1880924	1882249	+	1326	protein_coding	1.58885	1924.38	0.000825641	-10.2926	1.55e-11	1.78e-10	3-dehydro-glucose-6-phosphate--glutamate transaminase
E0699_RS10030	ntdB	1882221	1883069	+	849	protein_coding	2.95737	2090.76	0.0014145	-9.42025	2.12e-16	3.37e-15	kanosamine-6-phosphate phosphatase
E0699_RS10035	ntdC	1883083	1884135	+	1053	protein_coding	103.148	7103.39	0.014521	-6.10712	2.18e-30	6.3e-29	glucose-6-phosphate 3-dehydrogenase NdtC
E0699_RS10040	glcP	1884207	1885427	+	1221	protein_coding	43.9835	1447.86	0.0303783	-5.03573	7.83e-18	1.37e-16	glucose/mannose transporter GlcP
E0699_RS10045	-	1886092	1886289	+	198	protein_coding	7.83408	59.2718	0.132172	-2.94148	0.00197643	0.00615009	hypothetical protein
E0699_RS10050	-	1886316	1886843	-	528	protein_coding	80.1966	39.4851	2.03106	1.01824	0.104476	0.170684	MarR family transcriptional regulator
E0699_RS10055	-	1886920	1888419	-	1500	protein_coding	27.718	131.626	0.210582	-2.25156	0.00115562	0.0038908	monooxygenase
E0699_RS10060	lepB	1888599	1889105	-	507	protein_coding	50.3389	132.205	0.380765	-1.39065	0.0210974	0.0458684	signal peptidase I
E0699_RS10065	-	1889107	1889730	-	624	protein_coding	133.65	62.2827	2.14585	1.10287	0.0526323	0.0975044	TVP38/TMEM64 family protein
E0699_RS10070	-	1889882	1890253	+	372	protein_coding	1.58885	18.6303	0.085283	-3.60197	0.0417993	0.0807012	hypothetical protein
E0699_RS10075	-	1890452	1890652	+	201	protein_coding	1.58885	3.28324	0.483927	-1.0827	0.625162	1	DUF3311 domain-containing protein
E0699_RS10080	-	1890649	1892118	+	1470	protein_coding	81.1245	97.235	0.834314	-0.261906	0.65122	0.726151	sodium:solute symporter
E0699_RS10085	-	1892162	1892431	-	270	protein_coding	151.174	169.342	0.892711	-0.160928	0.786156	0.839087	excalibur calcium-binding domain-containing protein
E0699_RS10090	-	1892648	1893547	+	900	protein_coding	12.3803	260.71	0.0474868	-4.40546	2.98e-09	2.73e-08	SDR family oxidoreductase
E0699_RS10095	comK	1893592	1894170	-	579	protein_coding	219.1	111.429	1.96627	0.975596	0.0716778	0.125161	competence transcription factor ComK
E0699_RS10100	-	1894463	1894696	+	234	protein_coding	62.3888	14.9341	4.1776	2.06027	0.00260701	0.00783086	IDEAL domain-containing protein
E0699_RS10105	-	1894724	1895581	-	858	protein_coding	354.402	55.758	6.35608	2.6657	1.33e-06	8.71e-06	SDR family oxidoreductase
E0699_RS10115	hemAT	1897352	1898650	+	1299	protein_coding	9.31277	71.2491	0.130707	-2.94851	0.000710164	0.00253685	heme-based aerotactic transducer HemAT
E0699_RS10120	-	1898785	1899345	+	561	protein_coding	21.8032	15.5811	1.39934	0.473439	0.592053	0.675299	biotin transporter BioY
E0699_RS10125	-	1899352	1900791	+	1440	protein_coding	64.0878	118.652	0.540134	-0.886925	0.126541	0.198822	AMP-binding protein
E0699_RS10130	-	1900788	1901882	+	1095	protein_coding	59.1645	46.841	1.26309	0.332311	0.620874	0.701728	acetyl-CoA C-acyltransferase
E0699_RS10135	phoE	1901953	1902534	+	582	protein_coding	70.8838	45.6826	1.55166	0.631126	0.305531	0.404833	phosphatase PhoE
E0699_RS10140	-	1902566	1903537	-	972	protein_coding	495.305	177.48	2.79076	1.4811	0.00441675	0.0123452	ABC transporter substrate-binding protein
E0699_RS10145	-	1903749	1904741	-	993	protein_coding	361.262	226.106	1.59775	0.675608	0.172491	0.256451	acryloyl-CoA reductase
E0699_RS10150	-	1904813	1905262	-	450	protein_coding	0	23.4868	0	-5.38245	0.00174532	0.00553329	GNAT family N-acetyltransferase
E0699_RS10155	aprE	1905705	1906850	+	1146	protein_coding	3106.11	879.508	3.53164	1.8203	8.55e-05	0.000392533	subtilisin AprE
E0699_RS10160	-	1906889	1908169	-	1281	protein_coding	730.891	145.647	5.01825	2.32667	1.78e-06	1.15e-05	M48 family metallopeptidase
E0699_RS10165	-	1908318	1908713	+	396	protein_coding	254.588	22.8413	11.146	3.47793	9.7e-10	9.37e-09	hypothetical protein
E0699_RS10170	lcfB	1908752	1910293	-	1542	protein_coding	10343.3	274.989	37.6136	5.2333	8.55e-29	2.38e-27	long-chain-fatty-acid--CoA ligase LcfB
E0699_RS10175	-	1910411	1911055	-	645	protein_coding	2234.3	1628.02	1.3724	0.456807	0.374098	0.476506	SDR family oxidoreductase
E0699_RS10180	-	1911120	1912115	-	996	protein_coding	55.9232	73.9363	0.75637	-0.398008	0.533062	0.625018	lipoate--protein ligase
E0699_RS10185	-	1912128	1912862	-	735	protein_coding	4.54622	19.5573	0.232456	-2.09726	0.0845912	0.143786	MBL fold metallo-hydrolase
E0699_RS10190	-	1913014	1913154	+	141	protein_coding	12.2701	15.8121	0.775997	-0.370306	0.705583	0.772283	YhfH family protein
E0699_RS10195	gltT	1913425	1914714	+	1290	protein_coding	284.95	304.911	0.934535	-0.0974857	0.845068	0.885765	glutamate/proton symporter GltT
E0699_RS10200	-	1914752	1915159	-	408	protein_coding	44.5344	71.1598	0.625836	-0.677737	0.283107	0.382243	ASCH domain-containing protein
E0699_RS10205	-	1915172	1916212	-	1041	protein_coding	116.787	184.412	0.633292	-0.659346	0.227503	0.3211	M42 family metallopeptidase
E0699_RS10210	-	1916350	1916541	+	192	protein_coding	1.80113e+06	26.0797	69062.3	16.0779	5.62e-243	2.24e-239	hypothetical protein
E0699_RS10215	-	1916625	1917401	-	777	protein_coding	6286.69	106.399	59.0857	5.88529	3.97e-36	1.38e-34	YhfC family intramembrane metalloprotease
E0699_RS10220	-	1917530	1918507	+	978	protein_coding	1108.67	50.7648	21.8394	4.44568	1.63e-16	2.61e-15	ketoacyl-ACP synthase III
E0699_RS10225	-	1918549	1920876	-	2328	protein_coding	251.097	169.927	1.47768	0.563326	0.263225	0.36215	YhgE/Pip domain-containing protein
E0699_RS10230	-	1920947	1921522	-	576	protein_coding	36.3698	89.0577	0.408384	-1.28643	0.0483164	0.0908614	TetR/AcrR family transcriptional regulator
E0699_RS10235	hemY	1921669	1923081	-	1413	protein_coding	2761.25	2601.99	1.06121	0.085764	0.861027	0.897319	protoporphyrinogen oxidase
E0699_RS10240	hemH	1923096	1924028	-	933	protein_coding	1261.94	1822.79	0.692311	-0.53036	0.281164	0.380809	ferrochelatase
E0699_RS10245	hemE	1924100	1925161	-	1062	protein_coding	389.971	569.107	0.685233	-0.545656	0.29241	0.391807	uroporphyrinogen decarboxylase
E0699_RS10250	-	1925283	1927427	-	2145	protein_coding	219.1	111.429	1.96627	0.975596	0.0716778	0.125161	penicillin-binding protein
E0699_RS10255	hmoB	1927549	1928049	+	501	protein_coding	61.7278	192.19	0.321181	-1.63253	0.0126074	0.0297837	heme-degrading oxygenase HmoB
E0699_RS10260	-	1928094	1928411	+	318	protein_coding	13.6387	22.1936	0.614533	-0.697028	0.442551	0.542196	hypothetical protein
E0699_RS10265	-	1928477	1929868	+	1392	protein_coding	241.217	103.666	2.32687	1.21989	0.0380567	0.0746699	hypothetical protein
E0699_RS10270	sndC	1929941	1931131	+	1191	protein_coding	755.415	148.568	5.08465	2.34649	1.3e-06	8.54e-06	N-acetyl amino acid acetylase SndC
E0699_RS10275	-	1931148	1931858	-	711	protein_coding	141.327	169.107	0.835724	-0.258907	0.633572	0.711805	EcsC family protein
E0699_RS10280	ecsB	1931878	1933104	-	1227	protein_coding	308.893	332.71	0.928415	-0.107215	0.833403	0.876536	ABC transporter permease EcsB
E0699_RS10285	ecsA	1933097	1933840	-	744	protein_coding	10.9016	28.3444	0.384613	-1.39086	0.134076	0.208603	ABC transporter ATP-binding protein
E0699_RS10290	-	1934328	1934765	+	438	protein_coding	131.243	44.7656	2.93179	1.55583	0.0125482	0.0296682	HIT family protein
E0699_RS10295	serC	1934912	1935991	+	1080	protein_coding	100.08	136.506	0.733161	-0.448558	0.426244	0.527133	3-phosphoserine/phosphohydroxythreonine transaminase
E0699_RS10300	trpP	1936116	1936634	+	519	protein_coding	306.597	171.006	1.7929	0.842405	0.114515	0.183399	tryptophan transporter TrpP
E0699_RS10305	-	1936707	1936898	-	192	protein_coding	36.7003	22.0549	1.66404	0.733411	0.312593	0.412545	hypothetical protein
E0699_RS10310	-	1937028	1937384	+	357	protein_coding	150.75	119.862	1.2577	0.330994	0.554564	0.644349	YtxH domain-containing protein
E0699_RS10315	-	1937562	1938173	+	612	protein_coding	344.335	133.596	2.57743	1.36657	0.0100022	0.0244861	HTH-type transcriptional regulator Hpr
E0699_RS10320	-	1938170	1938511	-	342	protein_coding	184.116	84.7574	2.17227	1.11791	0.0439262	0.0840336	YhaI family protein
E0699_RS10325	-	1938719	1939237	+	519	protein_coding	26.5698	26.8643	0.989039	-0.0257039	0.974563	0.982113	DUF3267 domain-containing protein
E0699_RS10330	-	1939345	1939527	+	183	protein_coding	16.7062	8.64651	1.93213	0.953358	0.321038	0.421733	hypothetical protein
E0699_RS10340	yhzE1	1939791	1939877	-	87	protein_coding	1.47869	1.52613	0.968916	0.00457868	0.998576	1	sporulation protein YhzE1
E0699_RS10345	prsA	1940037	1940921	+	885	protein_coding	325.252	2313.64	0.14058	-2.82974	1.82e-07	1.34e-06	molecular chaperone
E0699_RS10350	yhaL	1940962	1941174	-	213	protein_coding	11.8295	29.0347	0.407426	-1.2763	0.210521	0.302506	sporulation protein YhaL
E0699_RS10355	yhaM	1941299	1942243	-	945	protein_coding	1051.52	956.383	1.09948	0.136887	0.796303	0.848723	3'-5' exoribonuclease YhaM
E0699_RS10360	sbcE	1942317	1945208	-	2892	protein_coding	1846.82	251.439	7.345	2.87639	3.74e-09	3.38e-08	DNA repair/recombination ATPase SbcE
E0699_RS10365	-	1945213	1946439	-	1227	protein_coding	78.6077	62.6041	1.25563	0.325508	0.58952	0.67363	exonuclease SbcCD subunit D
E0699_RS10370	-	1946546	1947805	-	1260	protein_coding	159.071	323.458	0.491784	-1.02336	0.0482629	0.0908036	ABC transporter permease
E0699_RS10375	-	1947798	1948694	-	897	protein_coding	6.24523	51.1804	0.122024	-3.05488	0.00272831	0.00813996	ABC transporter ATP-binding protein
E0699_RS10380	-	1948821	1949006	+	186	protein_coding	19.2229	28.9006	0.665139	-0.584528	0.784975	0.838218	hypothetical protein
E0699_RS10385	-	1949027	1949794	-	768	protein_coding	128.332	69.2165	1.85407	0.892597	0.142482	0.218848	enoyl-CoA hydratase
E0699_RS10390	khtS	1949980	1950297	+	318	protein_coding	38288.1	1490.58	25.6867	4.68306	3.17e-20	6.16e-19	K(+)/H(+) antiporter modulator KhtS
E0699_RS10395	khtT	1950361	1950858	+	498	protein_coding	3144.63	122.082	25.7584	4.68817	6.92e-21	1.38e-19	K(+)/H(+) antiporter subunit KhtT
E0699_RS10400	khtU	1950865	1952082	+	1218	protein_coding	10658.3	313.436	34.0046	5.08814	1.71e-24	4.07e-23	K(+)/H(+) antiporter subunit KhtU
E0699_RS10405	-	1952100	1953605	-	1506	protein_coding	284.887	188.514	1.51122	0.596273	0.241151	0.336429	coproporphyrinogen III oxidase
E0699_RS10410	-	1953717	1954583	-	867	protein_coding	536.268	98.1536	5.46356	2.44814	6.39e-06	3.69e-05	HAD family phosphatase
E0699_RS10420	-	1956184	1956537	-	354	protein_coding	187.747	228.578	0.82137	-0.281218	0.704977	0.772039	YlbF family regulator
E0699_RS10425	-	1956630	1957763	-	1134	protein_coding	162.249	202.947	0.799465	-0.322591	0.53234	0.624355	DUF445 domain-containing protein
E0699_RS10430	-	1958030	1959121	+	1092	protein_coding	199.089	41.0552	4.84929	2.27748	0.00140046	0.00457215	YheC/YheD family protein
E0699_RS10435	yheD	1959111	1960472	+	1362	protein_coding	289.352	58.3942	4.95515	2.30896	0.000563551	0.00208028	spore coat associated protein YheD
E0699_RS10440	-	1960622	1960840	+	219	protein_coding	7.72392	12.8533	0.600928	-0.743884	0.509598	0.605528	YheE family protein
E0699_RS10445	metE	1961263	1963551	-	2289	protein_coding	95.4241	90.4341	1.05518	0.0749193	0.900781	0.927323	5-methyltetrahydropteroyltriglutamate--homocysteine S-methyltransferase
E0699_RS10450	isp	1963967	1964926	-	960	protein_coding	14144.9	533.864	26.4954	4.72786	2.33e-22	5.09e-21	serine protease Isp
E0699_RS10455	rsbRB	1965149	1965982	+	834	protein_coding	87.59	303.784	0.28833	-1.79452	0.00251702	0.00758341	RsbT co-antagonist RsbRB
E0699_RS10460	thiX	1966013	1966777	-	765	protein_coding	10.3508	44.0167	0.235156	-2.0634	0.0303052	0.0612409	HMP/thiamine ABC transporter permease ThiX
E0699_RS10465	-	1966752	1968395	-	1644	protein_coding	38.6196	117.91	0.327535	-1.61452	0.0098476	0.0241968	energy-coupling factor ABC transporter ATP-binding protein
E0699_RS10470	-	1968382	1968981	-	600	protein_coding	22.621	79.9963	0.282775	-1.81211	0.0118707	0.0283629	ECF transporter S component
E0699_RS10475	thiU	1968983	1969585	-	603	protein_coding	3.06754	34.4007	0.0891709	-3.48941	0.00603207	0.0161355	HMP/thiamine ABC transporter substrate-binding protein ThiU
E0699_RS10480	ykoG	1969896	1970582	+	687	protein_coding	3.06754	37.0794	0.0827288	-3.59895	0.00495608	0.0135857	two-component system response regulator YkoG
E0699_RS10485	ykoH	1970586	1971950	+	1365	protein_coding	26.1291	57.1964	0.456832	-1.13263	0.106637	0.173574	two-component system sensor histidine kinase YkoH
E0699_RS10490	-	1971947	1972627	+	681	protein_coding	35.5521	19.7883	1.79662	0.837793	0.274477	0.373886	PepSY domain-containing protein
E0699_RS10495	-	1972719	1973231	+	513	protein_coding	127.404	33.7073	3.77973	1.91928	0.00120799	0.00402882	PepSY domain-containing protein
E0699_RS10500	-	1973314	1973451	+	138	protein_coding	35.3317	5.40963	6.53127	2.6992	0.000995369	0.00340305	hypothetical protein
E0699_RS10510	mgtE	1973956	1975311	+	1356	protein_coding	287.2	127.941	2.24478	1.16607	0.0211114	0.0458739	magnesium transporter
E0699_RS10515	tnrA	1975354	1975686	-	333	protein_coding	340.874	150.894	2.25903	1.17689	0.0293986	0.0598033	MerR family transcriptional regulator TnrA
E0699_RS10520	-	1975880	1976035	+	156	protein_coding	17.0367	19.56	0.870997	-0.203993	0.816473	0.863977	hypothetical protein
E0699_RS10525	ykoL	1976123	1976305	+	183	protein_coding	0	3.46788	0	-2.62094	0.297025	1	stress response protein YkoL
E0699_RS10530	-	1976438	1976902	+	465	protein_coding	531.908	84.8521	6.26865	2.6495	7.36e-07	5.07e-06	MarR family transcriptional regulator
E0699_RS10535	-	1976917	1978038	-	1122	protein_coding	22.9514	64.955	0.353344	-1.50242	0.0542133	0.0994476	hypothetical protein
E0699_RS10540	-	1978130	1978681	+	552	protein_coding	337.272	27.3688	12.3233	3.61631	4.25e-09	3.83e-08	hypothetical protein
E0699_RS10545	-	1978709	1979521	-	813	protein_coding	349.606	60.7516	5.75468	2.52178	9.98e-06	5.52e-05	metallophosphoesterase
E0699_RS10550	-	1979714	1981408	+	1695	protein_coding	47.0511	81.0919	0.580219	-0.783654	0.25378	0.351678	hypothetical protein
E0699_RS10555	-	1981421	1982434	+	1014	protein_coding	73.9514	70.2271	1.05303	0.0709323	0.913702	0.93651	glycosyltransferase family 2 protein
E0699_RS10560	-	1982460	1984295	-	1836	protein_coding	868.774	188.387	4.61165	2.20564	6.07e-06	3.52e-05	DNA ligase D
E0699_RS10565	-	1984299	1985234	-	936	protein_coding	2362.3	6257	0.377546	-1.4051	0.0177027	0.0394572	Ku protein
E0699_RS10570	-	1985271	1987673	-	2403	protein_coding	13.4183	77.5332	0.173066	-2.51266	0.00323709	0.00947343	bifunctional diguanylate cyclase/phosphodiesterase
E0699_RS10575	-	1987854	1988519	+	666	protein_coding	21.0321	62.6478	0.33572	-1.56473	0.0447924	0.0853231	DedA family protein
E0699_RS10580	-	1988596	1989570	+	975	protein_coding	232.976	108.935	2.13867	1.09523	0.0399083	0.0777284	TerC family protein
E0699_RS10585	sigI	1989834	1990589	+	756	protein_coding	146.801	58.4027	2.5136	1.33124	0.0161883	0.0367396	RNA polymerase sigma factor SigI
E0699_RS10590	rsgI	1990586	1991731	+	1146	protein_coding	84.5225	85.5385	0.988122	-0.0188621	0.973958	0.982113	anti-sigma-I factor RsgI
E0699_RS10595	-	1991742	1991936	-	195	protein_coding	308.529	26.7233	11.5453	3.52665	3.48e-08	2.8e-07	alpha/beta-type small acid-soluble spore protein
E0699_RS10600	htpK	1992064	1992765	-	702	protein_coding	13.859	19.791	0.700268	-0.516208	0.570307	0.657653	transcriptional regulator HtpK
E0699_RS10605	htpX	1992936	1993832	+	897	protein_coding	15219.9	232.699	65.406	6.03205	1.28e-32	4.04e-31	protease HtpX
E0699_RS10610	ktrD	1994006	1995355	+	1350	protein_coding	338.641	272.728	1.24168	0.312018	0.535944	0.626791	Ktr system potassium transporter KtrD
E0699_RS10615	-	1995500	1995655	+	156	protein_coding	12.3803	0	#DIV/0!	7.71092	6.57e-05	0.000309546	hypothetical protein
E0699_RS10620	-	1995658	1995834	+	177	protein_coding	235.84	14.6556	16.0921	3.99854	6.9e-09	6.07e-08	hypothetical protein
E0699_RS10625	-	1995889	1996911	-	1023	protein_coding	21.4728	91.5959	0.234429	-2.09415	0.00264914	0.00794542	acyltransferase family protein
E0699_RS10630	kinE	1997164	1999380	+	2217	protein_coding	59.5415	237.943	0.250234	-1.99731	0.000360298	0.00140288	sporulation two-component system sensor histidine kinase KinE
E0699_RS10635	ogt	1999377	1999874	+	498	protein_coding	114.711	133.404	0.859872	-0.220109	0.703267	0.770979	methylated-DNA--protein-cysteine methyltransferase
E0699_RS10640	-	1999964	2000089	+	126	protein_coding	23.2819	20.2997	1.14691	0.192598	0.815009	0.862887	hypothetical protein
E0699_RS10645	mtnA	2000123	2001184	-	1062	protein_coding	38.6196	44.109	0.875549	-0.196884	0.77625	0.830906	S-methyl-5-thioribose-1-phosphate isomerase
E0699_RS10650	-	2001192	2002385	-	1194	protein_coding	10.9016	29.4032	0.370763	-1.44602	0.139818	0.21585	S-methyl-5-thioribose kinase
E0699_RS10655	-	2002718	2003497	-	780	protein_coding	42.8353	59.0903	0.724914	-0.464587	0.475121	0.571551	carbon-nitrogen family hydrolase
E0699_RS10660	mtnE	2003592	2004788	+	1197	protein_coding	88.1408	81.424	1.08249	0.11124	0.850897	0.890235	methionine-glutamine aminotransferase
E0699_RS10665	mtnW	2005012	2006229	+	1218	protein_coding	50.2288	105.929	0.474172	-1.0743	0.078288	0.134988	2%2C3-diketo-5-methylthiopentyl-1-phosphate enolase
E0699_RS10670	mtnX	2006226	2006933	+	708	protein_coding	10.7915	22.4245	0.481234	-1.06152	0.265601	0.3649	2-hydroxy-3-keto-5-methylthiopentenyl-1-phosphate phosphatase
[truncated: 2,146 more rows]
